# Supplementary material for: SWATH-MS-based quantitative proteomics reveals a uniquely intricate defense response in Cnaphalocrocis medinalis-resistant rice
Source: Sci Rep. 2020 Aug 5;10:6597. doi: 10.1038/s41598-020-63470-1 (PMC7406494; doi:10.1038/s41598-020-63470-1)
Supplement: Supplementary file 2 — Supplementary Table S1. [file 41598_2020_63470_MOESM2_ESM.xlsx]

## Sheet: Sheet1
SWATH-MS-based quantitative proteomics reveals a uniquely intricate defense response in Cnaphalocrocis medinalis-resistant rice
Boon Huat Cheah, Hou-Ho Lin, Han-Ju Chien, Chung-Ta Liao, Li-Yu D Liu, Chien-Chen Lai, Ya-Fen Lin*, Wen-Po Chuang*
Affiliation and e-mail address of the corresponding author: Department of Agronomy, National Taiwan University, Taipei 10617, Taiwan; yafenlin0725@ntu.edu.tw; wenpo@ntu.edu.tw
Suppl. Table S1: A complete list of the 505 identified proteins retained for differential expression analysis
No.	Protein UniProt accession	Peptide count	Q0/T0	Q6/T6	Q24/T24	Q72/T72	agriGO Description
1	B7EWY7	2	1.06438	0.63209	1.00076	0.85142	(Rice Genome Annotation Project) pyruvate dehydrogenase E1 component subunit beta; ---
2	Q84J55	3	0.810749	0.751257	0.506289	0.867648	14-3-3-like protein GF14-A; ---
3	Q2R2W2	5	0.908385	1.24181	0.829962	1.55191	14-3-3-like protein GF14-D; ---
4	Q6EUP4	2	1.06723	0.954203	1.19454	1.18063	14-3-3-like protein GF14-E; ---
5	Q06967	6	0.837365	0.813622	1.16689	1.2404	14-3-3-like protein GF14-F; ---
6	Q8W250	4	1.73467	1.81332	0.762576	1.63393	1-deoxy-D-xylulose 5-phosphate reductoisomerase, chloroplastic; ---
7	P46466	4	1.26473	0.733032	1.22109	0.900789	26S protease regulatory subunit 4 homolog; ---
8	Q8W424	5	1.20456	0.661679	0.556706	0.825677	26S proteasome regulatory particle non-ATPase subunit8; ---
9	Q6ER94	6	0.468289	0.803143	0.381356	0.916957	2-Cys peroxiredoxin BAS1, chloroplastic; ---
10	Q8S6H6	2	1.17663	1.01249	0.744832	1.37849	30S ribosomal protein S7; ---
11	Q6URQ0	3	0.897826	0.759138	0.845235	1.20638	3-isopropylmalate dehydratase small subunit; ---
12	Q7Y096	4	0.981433	0.739341	0.761774	1.51695	3-isopropylmalate dehydrogenase; ---
13	Q5VNW0	5	1.14288	0.96958	1.46266	1.60816	3-phosphoshikimate 1-carboxyvinyltransferase; ---
14	Q69UI1	2	0.580102	0.675768	0.155566	1.01011	40S ribosomal protein S13-2; ---
15	Q0IQF7	4	0.787537	0.887639	0.963878	1.05415	40S ribosomal protein S16; ---
16	P35686	2	0.842638	0.732962	0.690586	0.894035	40S ribosomal protein S20; ---
17	P49199	5	1.07366	0.85041	0.795016	0.481958	40S ribosomal protein S8; ---
18	Q7Y199	1	0.506531	1.57966	0.196349	3.50243	40S subunit ribosomal protein; ---
19	Q7F4T2	3	0.496641	0.714604	0.400909	1.67206	50S ribosomal protein L14, chloroplastic; ---
20	P0C443	4	0.627477	0.745608	0.657661	0.809253	50S ribosomal protein L16, chloroplastic; ---
21	Q8SAY0	3	0.808412	0.666817	0.611373	0.697387	50S ribosomal protein L18, chloroplastic; ---
22	P0C497	2	0.653157	1.29888	0.914375	2.22562	50S ribosomal protein L2, chloroplastic; ---
23	Q9ZST0	6	0.699753	1.2083	0.947276	1.73483	50S ribosomal protein L5, chloroplastic; ---
24	Q7XUK6	4	0.716031	0.922775	0.616956	0.961954	6,7-dimethyl-8-ribityllumazine synthase; ---
25	Q2QU06	6	1.40624	0.942116	0.962015	0.680544	60 kDa chaperonin; ---
26	Q6ZFJ9	1	0.562858	1.50111	0.481086	0.921547	60 kDa chaperonin; ---
27	P41095	6	0.945458	0.846842	0.658912	0.853489	60S acidic ribosomal protein P0; ---
28	Q6YY64	6	0.977316	2.03092	1.95542	2.13591	60S ribosomal protein L6; ---
29	Q2R480	5	0.771971	1.27572	0.843482	1.62251	6-phosphogluconate dehydrogenase, decarboxylating; ---
30	Q9LI00	6	1.07799	0.873128	1.20936	1.18819	6-phosphogluconate dehydrogenase, decarboxylating; ---
31	Q2QV45	3	1.60875	1.92617	1.22412	2.71258	70 kDa heat shock protein; ---
32	Q10AZ4	1	1.59672	1.18971	2.56524	2.36842	Actin-3; ---
33	Q67G20	2	2.76698	1.16673	3.95622	2.21571	Actin-7, putative, expressed; ---
34	Q53PC6	4	0.584185	1.05403	3.75305	1.08513	Adaptin N terminal region family protein, expressed; ---
35	Q84P58	6	1.59821	1.19848	1.40057	0.578517	Adenosine kinase-like protein; ---
36	Q0ISV7	6	0.897666	1.49165	2.90507	0.991605	Adenosylhomocysteinase; ---
37	Q851S8	5	0.378605	0.393696	0.535553	2.10047	Adenylosuccinate synthetase; ---
38	Q0DWH1	4	0.982655	1.72537	2.77225	1.17143	Alcohol dehydrogenase class-3; ---
39	Q8GSK5	6	1.61303	1.29471	1.03055	0.444392	Aldo/keto reductase family-like protein; ---
40	Q10M79	2	0.746439	1.28611	1.17237	1.20282	Alpha-L-arabinofuranosidase C-terminus family protein, expressed; ---
41	Q7XPR2	5	0.914614	0.895579	0.897417	1.05378	Aminomethyltransferase; ---
42	Q10ML0	5	0.649736	1.02186	1.50572	0.674277	AMP-binding enzyme family protein, expressed; ---
43	Q7G3F1	5	1.43389	1.15725	1.04277	0.270066	Apocytochrome f, putative; ---
44	Q2QVC1	4	0.435118	0.664597	0.425609	2.10242	Argininosuccinate synthase; ---
45	Q0JJ47	6	0.765963	1.05106	1.19099	1.36491	Aspartate aminotransferase; ---
46	Q6KAJ2	5	0.978582	1.19754	1.36621	1.74526	Aspartate aminotransferase; ---
47	P42211	6	1.09119	1.56279	1.46894	2.51197	Aspartic proteinase; ---
48	Q84NW1	5	1.16342	0.968092	0.524213	0.375539	ATP synthase gamma chain; ---
49	P0C522	6	0.615887	1.09592	0.778683	0.528046	ATP synthase subunit alpha, mitochondrial; ---
50	Q7DNB0	6	1.16512	1.03549	0.725151	0.318969	ATP synthase subunit alpha; ---
51	Q0JKB4	6	0.958591	0.9533	0.620311	0.720726	ATP synthase subunit beta; ---
52	Q2QW50	2	1.18711	0.782996	0.272485	0.437319	ATP synthase subunit beta; ---
53	Q5ZAS4	1	1.01974	0.697618	0.387352	0.38701	ATP synthase subunit beta; ---
54	Q5NAM3	3	1.45919	0.801371	1.33332	1.93566	Branched-chain amino acid aminotransferase-like; ---
55	Q7F2G3	6	0.525636	2.07023	1.83551	2.701	Carbonic anhydrase; ---
56	Q2QWN6	3	0.565584	0.529618	0.815841	2.35205	Carboxyvinyl-carboxyphosphonate phosphorylmutase, putative, expressed; ---
57	Q0D9C4	4	0.745948	0.403248	0.673614	1.04994	Catalase isozyme B; ---
58	B7EAG0	5	1.0331	0.653501	1.29086	1.08111	Catalase; ---
59	Q10S82	6	1.22187	1.17364	0.820901	0.663311	Catalase; ---
60	A4ZYN4	1	0.349268	1.39607	6.45359	1.08521	cDNA clone:001-014-B06, full insert sequence; ---
61	Q8S7H8	6	1.00104	1.23466	0.609297	0.418802	cDNA clone:001-016-D02, full insert sequence; ---
62	B7E5N1	5	0.67682	0.806541	0.604227	1.14013	cDNA clone:001-017-G06, full insert sequence; ---
63	Q53QG2	1	0.434245	0.897952	0.574923	0.385786	cDNA clone:001-018-C09, full insert sequence; ---
64	Q5JLM9	1	13.904	0.861843	0.738061	0.768685	cDNA clone:001-021-B12, full insert sequence; ---
65	Q688X1	4	1.66806	0.736587	1.63352	0.905936	cDNA clone:001-031-F02, full insert sequence; ---
66	B7E6Z4	5	0.86891	0.964289	0.58663	1.20134	cDNA clone:001-040-E04, full insert sequence; ---
67	Q6AVZ8	5	1.17994	0.916873	1.73058	0.817889	cDNA clone:001-041-D11, full insert sequence; ---
68	Q6ZGJ8	6	1.07389	1.40845	0.879326	1.39613	cDNA clone:006-201-B08, full insert sequence; ---
69	Q6H8H3	3	0.415515	0.656301	0.42842	0.699854	cDNA clone:006-209-G03, full insert sequence; ---
70	Q9LG77	6	1.0185	1.22954	1.48079	3.2125	cDNA clone:006-301-D10, full insert sequence; ---
71	B7EA73	6	0.498076	0.585695	1.44491	1.09288	cDNA clone:J013000L14, full insert sequence; ---
72	Q9LGQ6	6	0.932367	0.961677	1.36725	1.56171	cDNA clone:J013002O23, full insert sequence; ---
73	Q10A14	5	0.817897	0.948044	3.85181	1.12176	cDNA clone:J013059M16, full insert sequence; ---
74	Q5ZDZ8	5	1.01541	1.59213	1.03888	0.414846	cDNA clone:J013162I04, full insert sequence; ---
75	Q5JMX9	3	0.965674	0.775095	1.91571	0.950545	cDNA clone:J023019I11, full insert sequence; ---
76	Q94CR1	6	1.15498	0.332793	2.34795	0.292548	cDNA clone:J023041A20, full insert sequence; ---
77	Q6ZKK5	5	0.513798	1.02181	0.625474	2.58372	cDNA clone:J033107D20, full insert sequence; ---
78	Q6ZAA5	3	0.725041	0.457151	0.426364	1.26435	cDNA, clone: J100064K13, full insert sequence; ---
79	Q10LR5	3	0.782686	0.61605	1.20889	0.999905	cDNA, clone: J100075P16, full insert sequence; ---
80	Q7XE16	3	0.960197	1.06708	2.36664	3.67589	Cell division cycle protein 48, putative, expressed; ---
81	Q655S1	6	1.14081	1.03182	0.216415	0.315239	Cell division protease ftsH homolog 2, chloroplastic; ---
82	Q2R3A1	3	3.34682	2.6397	18.8344	0.856745	Chalcone synthase; ---
83	Q84T92	6	1.37986	1.41715	1.63224	1.94402	Chalcone--flavonone isomerase; ---
84	P12330	5	1.28707	1.72494	0.539316	0.12442	Chlorophyll a-b binding protein 1, chloroplastic; ---
85	Q53N83	6	0.76278	1.32546	0.721327	0.249406	Chlorophyll A-B binding protein, expressed; ---
86	Q7XD45	3	0.507458	1.0039	1.11881	0.401964	Chloroplast inner envelope protein, putative, expressed; ---
87	Q7G7F3	3	0.671799	1.04629	1.3529	1.28041	Chloroplast ribosomal protein S2; ---
88	Q10NY1	5	0.845325	0.801455	1.23401	1.87072	Chorismate synthase; ---
89	Q7F8R1	6	0.807896	0.715021	1.02235	1.59236	Citrate synthase; ---
90	Q5U1S3	5	1.49465	0.644908	1.08206	0.495214	Class III peroxidase 20; ---
91	Q6Z382	4	1.28965	1.45963	2.59488	0.99366	Coatomer subunit gamma-2; ---
92	Q7XPL2	6	1.50048	0.744719	0.89544	0.804199	Coproporphyrinogen-III oxidase, chloroplastic; ---
93	Q9FWK4	3	1.30276	0.483218	0.890981	1.61669	Cyanate hydratase; ---
94	Q2QLX5	4	0.258541	0.310745	0.212318	3.07496	Cysteine synthase; ---
95	Q5JNB0	6	1.1081	0.809552	0.580934	1.1795	Cysteine synthase; ---
96	Q7XS58	6	0.578041	0.681567	0.633846	1.06574	Cysteine synthase; ---
97	Q69S39	5	0.63182	1.77321	0.317261	0.426951	Cytochrome b6-f complex iron-sulfur subunit, chloroplastic; ---
98	Q109G2	3	0.623121	0.866454	0.861209	0.813382	DEAD-box ATP-dependent RNA helicase 12; ---
99	Q5JK84	5	0.548408	0.698175	1.14163	1.67004	DEAD-box ATP-dependent RNA helicase 15; ---
100	Q5VNM3	4	0.998339	1.19191	1.51621	1.24838	DEAD-box ATP-dependent RNA helicase 2; ---
101	Q75HJ0	6	0.874837	0.526039	0.473799	1.3119	DEAD-box ATP-dependent RNA helicase 37; ---
102	Q5Z8V9	4	0.908973	1.01972	1.00639	1.12724	Delta-aminolevulinic acid dehydratase, chloroplastic; ---
103	Q2QWU7	2	0.603165	1.07118	0.63028	0.993781	Dihydrolipoamide S-acetyltransferase, putative, expressed; ---
104	Q94CN9	6	1.22247	1.28876	1.15955	1.19052	Dihydrolipoyl dehydrogenase; ---
105	Q9ASP4	6	0.800504	0.799649	0.874361	1.29123	Dihydrolipoyl dehydrogenase; ---
106	Q2R0I1	1	0.97512	0.510254	1.22834	2.0754	Dirigent-like protein, expressed|LOC_Os11g42500; ---
107	Q10QZ6	6	0.815602	0.954933	1.24227	0.89691	Elongation factor 1-alpha; ---
108	P29545	4	1.14403	1.01706	1.11767	0.922877	Elongation factor 1-beta; ---
109	Q2QP54	5	0.645098	0.709061	2.12231	0.936356	Elongation factor Ts; ---
110	Q6ZI53	6	1.09494	1.13985	0.980693	1.23791	Elongation factor Tu; ---
111	Q851Y8	6	0.548083	0.19938	1.09016	1.05073	Elongation factor Tu; ---
112	Q5JKH9	2	1.00079	0.726665	0.565201	0.970181	Endo-1,3-beta-glucanase; ---
113	A1YQJ3	3	0.889023	0.719794	0.628786	0.969162	Enolase; ---
114	Q5VNT9	4	0.756088	0.862299	0.748332	1.3703	Enolase; ---
115	P35683	3	0.497822	0.77567	0.188307	1.54484	Eukaryotic initiation factor 4A-1; ---
116	Q6Z2Z4	1	4.78528	1.00143	0.237088	1.77813	Eukaryotic initiation factor 4A-3; ---
117	Q7XDY9	6	1.90217	0.744058	1.46213	1.12843	Expressed protein|Os10g0445600; ---
118	P41344	5	0.941989	2.13513	0.842947	1.05677	Ferredoxin--NADP reductase, leaf isozyme, chloroplastic; ---
119	Q6ZFJ3	6	1.27091	0.850508	0.466691	0.6548	Ferredoxin--NADP reductase; ---
120	Q8L5K0	5	1.60874	2.01713	1.46671	0.701864	Ferritin; ---
121	Q0JGZ6	6	0.968804	0.737034	0.915609	1.72594	Fructokinase-1; ---
122	Q0J8G4	6	1.05057	0.893409	0.929978	1.59733	Fructokinase-2; ---
123	O64422	5	0.868975	1.00323	2.24636	0.813909	Fructose-1,6-bisphosphatase, chloroplastic; ---
124	Q0JHF8	3	0.767537	0.703224	0.664912	0.708334	Fructose-1,6-bisphosphatase, cytosolic; ---
125	P17784	4	0.651087	0.752099	0.65676	1.31597	Fructose-bisphosphate aldolase cytoplasmic isozyme; ---
126	Q40677	5	1.26248	1.04008	1.1303	0.860699	Fructose-bisphosphate aldolase, chloroplastic; ---
127	B9EZ83	3	1.21774	0.865822	0.957631	0.938706	Fructose-bisphosphate aldolase; ---
128	Q69V57	6	1.11372	0.908788	0.992789	0.906453	Fructose-bisphosphate aldolase; ---
129	Q0J5J5	3	1.02442	0.79601	0.797823	0.862285	G-box binding factor; ---
130	A3C4S4	3	0.799345	0.802701	1.00717	0.937639	GDP-mannose 3,5-epimerase 1; ---
131	Q2R1V8	4	1.01756	1.65692	1.56879	2.27827	GDP-mannose 3,5-epimerase 2; ---
132	Q851K1	5	1.34527	0.911486	0.94646	0.820435	Germin-like protein 3-6; ---
133	Q6ZBZ2	5	1.03202	1.10044	1.12115	0.943793	Germin-like protein 8-14; ---
134	A3BS75	6	0.686897	0.959401	0.865451	0.498318	Glucose-1-phosphate adenylyltransferase; ---
135	Q6AVT2	6	0.992092	1.34331	1.77897	1.22979	Glucose-1-phosphate adenylyltransferase; ---
136	Q7X7I6	2	1.13484	1.61415	1.76519	1.13676	Glucose-6-phosphate 1-dehydrogenase; ---
137	Q6YXI1	3	1.83219	1.57149	1.28862	1.00271	Glucose-6-phosphate isomerase; ---
138	P14656	5	1.10695	0.864634	1.03009	0.573238	Glutamine synthetase cytosolic isozyme 1-1; ---
139	P14654	4	0.853081	0.600709	0.569011	0.770216	Glutamine synthetase cytosolic isozyme 1-2; ---
140	P14655	6	1.14906	1.02116	1.2189	1.13906	Glutamine synthetase, chloroplastic; ---
141	P48642	6	0.825318	0.977614	1.3076	1.00998	Glutathione reductase, cytosolic; ---
142	Q7FAH2	6	0.663976	0.776954	0.43279	1.03047	Glyceraldehyde-3-phosphate dehydrogenase; ---
143	A3C6G9	5	1.03818	0.862011	0.764874	1.35643	Glycine cleavage system H protein, mitochondrial; ---
144	Q8LR54	3	1.04492	0.78769	0.46728	2.24229	Glycylpeptide N-tetradecanoyltransferase; ---
145	Q6K635	4	1.26313	0.929328	0.809703	0.809297	GrpE protein homolog; ---
146	Q7XQP9	6	0.798465	0.806334	0.49301	0.946563	GrpE protein homolog; ---
147	B5BQV2	5	1.07561	1.46648	1.36893	1.49278	GTP-binding nuclear protein Ran-1; ---
148	Q9AY71	6	1.53581	0.760762	0.773451	1.00331	GTP-dependent nucleic acid-binding protein engD, putative, expressed; ---
149	Q7XPI5	3	3.84624	1.33126	1.3198	1.10432	H0624F09.11 protein; ---
150	Q2R1S1	5	2.31761	2.26889	0.611712	0.215325	Harpin binding protein 1, putative, expressed; ---
151	Q5ZDX8	3	0.972281	0.945755	0.429682	0.753689	Heterogeneous nuclear ribonucleoprotein A2/B1-like; ---
152	B9A1G8	4	1.70435	1.17158	0.424696	0.228182	Histone H2B; ---
153	Q7XUC9	6	1.60605	1.65315	0.732449	0.699706	Histone H4; ---
154	Q6ETQ7	5	2.0622	0.902737	0.328181	0.2165	Hydroxyproline-rich glycoprotein-like|P0613F08.22; ---
155	Q6ZK86	6	0.732606	0.762272	0.381206	0.957184	Hypothetical protein OJ1134_H03.7|OJ1134_H03.7; ---
156	Q6ZGM0	4	1.49999	0.750874	0.522218	0.382153	Hypothetical protein OJ1442_E05.24|OJ1442_E05.24; ---
157	Q6K1X5	4	1.08365	1.07121	1.14351	0.342878	Hypothetical protein OSJNBa0030C08.39|OSJNBa0030C08.39|HypotheticalproteinP0496E03.12|P0496E03.12; ---
158	Q7G754	3	1.13798	0.831991	0.476693	0.873832	Hypothetical protein OSJNBa0050E08.7|OSJNBa0050E08.7|OSJNAa0036D19.14; ---
159	Q8LNF2	4	1.07234	0.863082	0.582165	1.84766	Hypothetical protein OSJNBa0078O01.30|OSJNBa0078O01.30; ---
160	Q6YZK5	6	1.20198	1.41102	0.717156	0.262541	Hypothetical protein P0488B06.35|P0488B06.35; ---
161	Q65XK0	3	0.558674	0.62654	0.701252	1.33256	Ketol-acid reductoisomerase, chloroplastic; ---
162	Q948T6	5	1.61381	1.19075	1.37937	0.611815	Lactoylglutathione lyase; ---
163	Q6K669	6	1.01272	0.989314	1.08496	0.923928	Leucine aminopeptidase 2, chloroplastic; ---
164	Q0J4K2	4	0.844884	0.689741	1.16383	0.513038	Lipoxygenase; ---
165	Q6H7Q6	5	2.21572	2.88475	15.7414	1.12432	Lipoxygenase; ---
166	Q10M50	2	0.890764	1.17293	1.81439	1.18213	Magnesium-chelatase subunit H family protein, expressed; ---
167	A1YQK1	6	1.44581	1.00749	0.754619	1.45441	Malate dehydrogenase; ---
168	Q6F361	4	0.647292	0.514429	0.203976	1.04443	Malate dehydrogenase; ---
169	Q7XZW5	6	1.52831	1.1703	0.772776	0.819168	Malate dehydrogenase; ---
170	Q94JA2	2	1.1457	1.13755	0.361142	1.07465	Malate dehydrogenase; ---
171	Q0JJQ7	6	1.75058	0.697685	1.01587	1.89275	Malic enzyme; ---
172	Q337E9	4	1.10135	0.779589	0.677573	1.17543	Malic enzyme; ---
173	Q7F190	6	0.729298	1.16899	1.61028	1.45128	Malic enzyme; ---
174	Q10BJ7	6	1.3216	1.13153	1.26091	0.990288	Methylenetetrahydrofolate reductase; ---
175	Q53PA7	4	0.566993	1.31196	0.888385	0.620328	Mitochondrial carrier protein, expressed; ---
176	Q6K548	6	0.638699	0.915198	0.435963	0.549287	Mitochondrial outer membrane protein porin; ---
177	Q0IWL9	5	0.870085	0.962555	0.578217	1.16985	Monothiol glutaredoxin-S11; ---
178	Q2QX01	4	0.747696	1.04631	1.28767	2.26621	Monothiol glutaredoxin-S12, chloroplastic; ---
179	Q7FB12	2	0.982109	0.994872	0.365548	0.416767	NAD(P)H-quinone oxidoreductase subunit M, chloroplastic; ---
180	Q8HCQ3	1	0.954689	1.30019	2.04332	0.94078	NADH dehydrogenase subunit 7; ---
181	Q7F280	6	0.707634	0.828233	0.768236	1.27428	NADP-specific isocitrate dehydrogenase; ---
182	B7SDG3	1	1.3735	0.59943	0.252984	0.591559	Non-specific lipid-transfer protein; ---
183	Q07661	3	0.223551	0.787202	0.577757	0.606325	Nucleoside diphosphate kinase 1; ---
184	Q0IMS5	5	1.02936	0.935824	0.776328	1.37961	Nucleoside diphosphate kinase; ---
185	Q93WM3	6	0.887253	0.951118	1.4368	0.815782	Os01g0372700 protein; ---
186	Q0JMH0	4	0.811873	0.93979	1.10185	1.40995	Os01g0505400 protein; ---
187	Q5SN59	3	0.882706	0.628015	0.677965	0.553465	Os01g0665400 protein; ---
188	Q0JJS8	4	1.27156	0.673129	0.777988	0.322994	Os01g0719700 protein; ---
189	Q8LQ70	2	0.970328	0.33739	0.671263	1.16023	Os01g0742300 protein; ---
190	Q0JJ18	3	2.24827	1.76614	2.77062	0.514438	Os01g0764900 protein; ---
191	Q8S1N3	6	1.75993	0.794225	2.56551	1.21688	Os01g0868900 protein; ---
192	Q5JJJ5	4	0.814001	0.878657	1.316	0.868314	Os01g0920400 protein; ---
193	Q6YT73	6	0.569618	1.23887	0.625969	0.958298	Os02g0101500 protein; ---
194	Q6Z6Y1	4	1.7241	1.73804	0.80345	0.526639	Os02g0130100 protein; ---
195	Q0E446	5	1.16757	0.70082	0.757737	0.998441	Os02g0137200 protein; ---
196	Q6H6B9	5	0.949716	0.805528	0.544735	0.964772	Os02g0169900 protein; ---
197	Q6H703	3	0.838547	1.07539	0.90352	0.963834	Os02g0171100 protein; ---
198	Q0E2Q7	5	0.772762	0.722738	0.720262	0.669837	Os02g0220500 protein; ---
199	Q6ER49	6	1.16063	0.554624	0.871197	1.25788	Os02g0240300 protein; ---
200	Q6Z875	5	1.7723	1.01702	0.971953	0.976606	Os02g0325100 protein; ---
201	Q6Z6B5	6	0.964317	0.788432	0.547267	1.04682	Os02g0328300 protein; ---
202	Q6H4L2	2	0.461684	1.18995	3.72055	1.80407	Os02g0519900 protein; ---
203	Q7XSA6	5	0.666847	0.603257	0.446822	0.389319	Os02g0534800 protein; ---
204	Q0E0G3	5	1.62045	1.01777	0.589309	0.338864	Os02g0553200 protein; ---
205	Q6YY47	5	1.39932	1.13252	1.26165	1.99903	Os02g0588500 protein; ---
206	Q6YY42	6	2.21885	0.962472	2.12441	0.77627	Os02g0589000 protein; ---
207	Q6YY41	5	21.5568	8.5676	33.3228	0.0554788	Os02g0589400 protein; ---
208	Q0DZZ3	3	5.54793	3.53864	6.17076	0.216783	Os02g0589700 protein; ---
209	Q6H660	5	1.24686	1.06808	1.72694	2.23182	Os02g0644100 protein; ---
210	Q6H6L8	3	0.759187	1.01565	0.831133	1.42195	Os02g0662100 protein; ---
211	Q6ZHC3	4	0.68184	0.993481	1.15935	1.20489	Os02g0686400 protein; ---
212	Q6ZGS9	4	0.949839	0.843118	0.76928	0.913958	Os02g0690800 protein; ---
213	Q6YU90	6	0.733222	1.34886	1.28868	1.36319	Os02g0697300 protein; ---
214	Q6Z8E0	5	0.900628	0.728013	0.754417	0.88709	Os02g0699600 protein; ---
215	Q6YVI0	3	0.721002	0.970679	0.900529	1.38136	Os02g0704000 protein; ---
216	Q6YUK5	4	0.535208	1.35646	1.11871	0.375254	Os02g0708100 protein; ---
217	Q0DY33	2	0.553344	1.39594	1.01147	0.255498	Os02g0718900 protein; ---
218	Q6YWR8	6	1.10857	1.39766	0.655793	0.232113	Os02g0729400 protein; ---
219	Q6Z744	6	1.16187	1.26457	1.15039	1.28626	Os02g0736400 protein; ---
220	Q6Z5N4	4	0.736918	0.951849	0.882493	2.63396	Os02g0739600 protein; ---
221	Q0DXM0	6	0.93166	0.672831	1.23111	0.71388	Os02g0744700 protein; ---
222	Q6Z8J5	1	1.06217	1.78113	0.921239	1.70698	Os02g0751600 protein; ---
223	Q6Z6H0	2	1.25992	0.604961	0.688137	1.19356	Os02g0761900 protein; ---
224	O80414	6	0.517002	1.53994	2.10767	0.535747	Os02g0767500 protein; ---
225	Q6ZGC2	4	0.500458	1.02805	2.25149	1.04218	Os02g0778200 protein; ---
226	Q6K7G5	5	1.11738	1.03558	1.37816	1.35171	Os02g0779200 protein; ---
227	Q84P96	6	0.934556	0.774007	0.598293	0.870762	Os02g0817700 protein; ---
228	Q6K6Z4	4	1.35489	1.94337	1.20261	0.715988	Os02g0822300 protein; ---
229	Q6K9T1	6	0.794144	1.29107	1.54858	1.0608	Os02g0830100 protein; ---
230	Q10SM6	2	0.83617	0.951624	2.76037	1.45334	Os03g0117200 protein; ---
231	Q10S55	4	0.854431	1.04842	1.06846	1.22002	Os03g0134300 protein; ---
232	Q8H8D8	5	0.633315	0.764807	0.719521	1.68708	Os03g0135100 protein; ---
233	Q10S34	6	0.801212	0.64736	1.84398	0.997199	Os03g0136900 protein; ---
234	Q10RW9	5	1.02911	0.845884	0.810298	1.0891	Os03g0143400 protein; ---
235	Q10RP0	5	1.22365	0.858117	3.82526	1.53561	Os03g0151800 protein; ---
236	Q8S5T1	3	0.709161	1.09102	1.29529	1.37386	Os03g0163300 protein; ---
237	Q10R45	6	1.25712	1.08895	1.10622	0.960343	Os03g0171900 protein; ---
238	Q10R10	2	0.80133	0.816257	0.644846	0.995024	Os03g0175600 protein; ---
239	Q84P97	4	0.494118	1.05439	0.375787	0.853306	Os03g0202200 protein; ---
240	Q10PV6	2	0.874993	0.655687	0.52618	0.917697	Os03g0219900 protein; ---
241	Q10P27	1	1.18975	0.810593	0.783577	0.911222	Os03g0249400 protein; ---
242	Q10NW0	6	0.791037	0.496413	0.64154	1.52261	Os03g0256400 protein; ---
243	Q10MS3	5	1.00065	1.00091	0.841444	1.52857	Os03g0297400 protein; ---
244	Q10MJ1	4	0.558071	1.60117	5.73308	1.79935	Os03g0307100 protein; ---
245	Q10MD1	6	0.962584	1.02469	1.5944	0.75482	Os03g0313600 protein; ---
246	Q0DSD6	6	0.799741	0.987241	1.03842	3.32612	Os03g0315800 protein; ---
247	Q762A6	2	0.845007	1.05879	0.798475	1.47833	Os03g0343500 protein; ---
248	Q84MQ4	2	1.06097	1.24243	0.876015	1.35777	Os03g0408300 protein; ---
249	Q850W6	4	0.429811	0.592328	0.485277	0.488245	Os03g0452300 protein; ---
250	Q10I42	6	1.17288	0.962742	0.872132	1.72522	Os03g0565200 protein; ---
251	Q75H72	6	0.707439	1.31977	1.11025	2.28392	Os03g0611200 protein; ---
252	Q851K9	4	1.70959	1.42082	1.21976	1.20293	Os03g0694900 protein; ---
253	Q6AVG6	6	0.794954	1.08694	0.890638	0.937893	Os03g0731900 protein; ---
254	Q850L8	6	0.696006	0.790116	0.290699	0.711882	Os03g0751400 protein; ---
255	Q7XAA5	3	0.450395	0.618316	0.748676	1.70726	Os03g0758900 protein; ---
256	Q93Y73	6	0.928706	0.743909	0.861114	1.40683	Os03g0760700 protein; ---
257	Q10CE4	6	0.905083	1.05394	1.16154	1.03278	Os03g0786100 protein; ---
258	Q8H590	3	0.901463	1.04875	0.739699	0.996178	Os03g0794700 protein; ---
259	Q75HJ3	4	0.79962	1.08595	1.82863	1.28627	Os03g0804800 protein; ---
260	Q84M35	3	1.1609	0.960377	0.754323	0.855121	Os03g0807800 protein; ---
261	Q8L4F2	2	0.8889	0.894382	0.789156	1.45073	Os03g0818400 protein; ---
262	Q852A3	5	1.77474	0.745186	0.749017	2.06517	Os03g0822200 protein; ---
263	Q75LD9	4	1.03065	0.797861	0.400436	1.93055	Os03g0843300 protein; ---
264	Q75LD8	1	0.939496	0.752513	0.570439	1.13806	Os03g0843400 protein; ---
265	Q7XTK1	1	0.54451	1.06703	3.20127	0.817898	Os04g0118400 protein; ---
266	Q7X8G7	3	1.6718	0.508893	0.800787	1.72554	Os04g0167800 protein; ---
267	Q7XT99	4	2.2145	1.43925	1.51635	0.859086	Os04g0338000 protein; ---
268	Q7XLP7	6	1.0879	0.843162	0.853387	1.81002	Os04g0386600 protein; ---
269	Q7XVM2	6	1.0695	1.0996	6.06494	1.06168	Os04g0394200 protein; ---
270	Q7XVF8	5	0.930627	0.913295	0.656096	0.500968	Os04g0403500 protein; ---
271	Q7XV11	5	0.658008	1.26798	0.396071	0.25771	Os04g0457000 protein; ---
272	Q7X8A1	6	0.995773	0.999063	0.797345	0.906137	Os04g0459500 protein; ---
273	Q7XUP7	2	0.534461	0.500723	0.925378	1.34297	Os04g0482000 protein; ---
274	Q7X7H3	5	1.01859	1.20247	1.03771	0.978087	Os04g0490800 protein; ---
275	Q7XSJ9	1	0.956921	1.07145	0.599706	0.775872	Os04g0514400 protein; ---
276	Q7X752	4	0.45958	0.394754	0.302987	0.992424	Os04g0515300 protein; ---
277	Q33E23	4	1.18058	0.848361	1.26049	1.54302	Os04g0543900 protein; ---
278	Q0JB40	3	4.85234	0.272944	0.961447	1.30625	Os04g0558400 protein; ---
279	Q7F9Y6	4	1.03639	0.888713	0.639685	1.76748	Os04g0591000 protein; ---
280	Q0JAF4	6	1.02391	1.05709	0.790556	1.23387	Os04g0602100 protein; ---
281	Q0JAC6	4	0.956107	0.852619	0.707414	0.961208	Os04g0605900 protein; ---
282	Q7XN11	5	2.55804	1.73577	1.54295	0.999195	Os04g0614600 protein; ---
283	Q7X6F6	4	0.776778	0.595313	1.40056	1.79462	Os04g0640700 protein; ---
284	Q7XTM8	6	0.856017	0.821738	0.686301	1.28167	Os04g0644600 protein; ---
285	Q7XN85	4	0.902833	2.03609	0.742143	2.28918	Os04g0658300 protein; ---
286	Q7XSV2	5	0.342432	0.293775	0.417077	2.84767	Os04g0688100 protein; ---
287	Q65XW4	5	1.10368	0.850235	0.554248	0.794799	Os05g0110300 protein; ---
288	Q65XA1	5	1.00278	0.975997	1.14571	0.973389	Os05g0116000 protein; ---
289	Q688Q8	4	0.582063	1.06365	0.944617	1.26194	Os05g0129100 protein; ---
290	Q0DKW1	1	1.33802	1.20186	0.670308	0.823888	Os05g0140500 protein; ---
291	Q5WN02	6	0.420443	0.742231	0.582381	1.48515	Os05g0150800 protein; ---
292	Q75IR7	4	0.610623	1.20851	1.86307	1.35994	Os05g0163000 protein; ---
293	Q5W6J3	3	1.40519	0.795022	1.63422	1.03264	Os05g0204900 protein; ---
294	Q60EY9	4	0.518652	1.42109	0.843998	0.685487	Os05g0208000 protein; ---
295	Q0DJC3	1	1.17182	1.91488	1.67561	0.469144	Os05g0301700 protein; ---
296	Q0DJC0	2	0.615592	1.4989	2.49426	0.661826	Os05g0302700 protein; ---
297	Q5W730	6	1.93399	1.23899	0.726594	0.820883	Os05g0333500 protein; ---
298	Q5W6H1	5	0.782208	0.747049	1.11112	1.37448	Os05g0350500 protein; ---
299	Q60E66	5	0.740461	0.889133	0.608714	1.04493	Os05g0387200 protein; ---
300	Q6I5K9	6	1.66754	1.47817	2.75816	0.921509	Os05g0435800 protein; ---
301	Q60EJ2	1	0.833552	0.795404	0.378209	0.572935	Os05g0501400 protein; ---
302	Q60EA3	6	0.678656	0.965041	0.825311	1.11189	Os05g0503300 protein; ---
303	Q6L4H5	3	1.01625	1.25178	0.735929	1.58812	Os05g0549700 protein; ---
304	Q6AUN5	5	1.26752	1.01551	0.650702	0.525573	Os05g0568900 protein; ---
305	Q6L4R5	6	0.957948	1.17191	1.85107	0.637455	Os05g0593100 protein; ---
306	Q8H631	5	0.784251	0.774782	2.50509	0.860742	Os06g0103500 protein; ---
307	Q9LWT6	6	0.911093	1.32074	0.882581	1.04418	Os06g0114000 protein; ---
308	Q5WA76	1	0.849996	0.879803	1.02893	1.06851	Os06g0163000 protein; ---
309	Q8H620	5	0.101368	0.567905	1.37813	3.52292	Os06g0176700 protein; ---
310	Q84QK0	6	0.865397	1.78303	0.888844	0.69569	Os06g0216300 protein; ---
311	Q9FRX7	6	1.07617	1.05837	1.19694	1.09828	Os06g0270900 protein; ---
312	Q5VME5	3	1.59358	1.03003	2.06392	1.5727	Os06g0289900 protein; ---
313	Q69XS7	3	1.19	1.37897	1.05057	0.913407	Os06g0472200 protein; ---
314	Q69TT2	3	0.877893	1.0449	0.977793	0.627774	Os06g0476200 protein; ---
315	Q0DC43	6	0.986173	0.778556	1.25167	1.37579	Os06g0486800 protein; ---
316	Q0DB64	1	0.446964	0.535041	0.503549	1.16047	Os06g0598500 protein; ---
317	Q69XJ4	4	0.626062	0.685086	0.498765	0.792515	Os06g0603000 protein; ---
318	Q651T8	5	0.963657	1.03941	1.00573	0.87319	Os06g0662000 protein; ---
319	Q655Y9	5	1.87006	1.99896	5.36851	0.335196	Os06g0664200 protein; ---
320	Q69UU3	6	0.933167	0.971	1.06542	1.0181	Os07g0108300 protein; ---
321	Q7F1H3	1	1.20001	1.26107	3.24207	1.92904	Os07g0112700 protein; ---
322	Q8GTK4	6	0.884323	0.790079	0.686328	1.1956	Os07g0141400 protein; ---
323	Q8H4J8	6	2.02529	1.40571	0.983138	0.562143	Os07g0142900 protein; ---
324	Q6YT00	4	0.969248	0.915586	0.79993	1.61856	Os07g0152900 protein; ---
325	Q8GSE8	5	1.59895	1.54609	1.44845	1.64433	Os07g0162500 protein; ---
326	Q69W37	2	2.73893	2.38969	3.7481	0.980442	Os07g0167000 protein; ---
327	Q69LE7	2	0.405164	6.52585	17.8209	1.4704	Os07g0168000 protein; ---
328	Q69LE4	3	1.18378	1.26213	1.10168	1.06474	Os07g0168600 protein; ---
329	Q6ZLB8	6	0.526513	0.897258	0.715295	0.932509	Os07g0180900 protein; ---
330	Q6Z4E4	6	0.936025	0.894664	0.948708	1.21929	Os07g0188800 protein; ---
331	Q6ZIY1	6	0.556431	1.72278	1.58815	0.894202	Os07g0205700 protein; ---
332	Q84ZP1	4	0.745834	0.502132	0.343258	0.285262	Os07g0208000 protein; ---
333	Q8GTK8	4	0.613989	0.829679	0.422335	0.922007	Os07g0212200 protein; ---
334	Q7F229	5	1.08066	1.2207	0.982082	1.41249	Os07g0260300 protein; ---
335	Q7XHZ2	5	1.36416	0.905639	1.12766	0.898816	Os07g0447800 protein; ---
336	Q84NN4	6	1.47195	1.15306	1.00889	0.832201	Os07g0476900 protein; ---
337	Q8GVZ0	6	0.983539	0.839606	0.8209	0.829369	Os07g0546000 protein; ---
338	Q6Z411	6	2.19213	0.753063	1.43701	0.37109	Os07g0558400 protein; ---
339	Q8H4T5	2	0.530433	1.08544	1.52465	2.0009	Os07g0565100 protein; ---
340	Q7F1U1	6	1.0607	0.926499	1.31288	1.06952	Os07g0677100 protein; ---
341	Q7XI67	6	0.459914	0.806681	1.60472	1.29975	Os07g0691200 protein; ---
342	Q0D3B8	5	1.63432	1.24183	0.861496	1.18295	Os07g0694700 protein; ---
343	Q6ZC70	3	0.990554	0.790299	0.994816	1.05381	Os08g0109200 protein; ---
344	Q84PW3	5	0.978481	0.575543	1.03992	1.29986	Os08g0151800 protein; ---
345	Q6ZD96	3	1.29761	0.711965	1.95929	0.608447	Os08g0156800 protein; ---
346	Q84SC5	5	1.5767	1.09022	0.55464	0.203753	Os08g0162600 protein; ---
347	Q6YYR2	3	0.922419	0.702991	0.669759	0.754946	Os08g0234000 protein; ---
348	Q0J716	1	1.36422	0.258378	1.07937	0.233991	Os08g0240800 protein; ---
349	Q9LD61	4	1.04258	0.841637	1.17015	2.02323	Os08g0248800 protein; ---
350	Q84YY4	3	1.41435	0.71974	0.598092	0.956651	Os08g0292600 protein; ---
351	Q6Z0N5	1	0.681917	1.2933	1.61703	1.41148	Os08g0295300 protein; ---
352	Q84QT9	3	0.944462	0.841926	2.17887	1.21702	Os08g0345700 protein; ---
353	Q8H4V1	6	0.534329	0.806217	3.18698	1.49073	Os08g0366000 protein; ---
354	Q7EYM8	6	1.2794	1.18852	1.05865	1.00517	Os08g0379400 protein; ---
355	Q6YW78	6	1.21144	0.677134	0.624156	0.909721	Os08g0382400 protein; ---
356	Q6Z9G0	5	0.738474	0.714135	0.92172	1.0697	Os08g0440800 protein; ---
357	Q6ZDS0	6	1.12786	1.70662	1.25856	1.72371	Os08g0485900 protein; ---
358	Q6ZFI6	6	1.0735	1.63	1.56628	0.890205	Os08g0502700 protein; ---
359	Q7F1F2	6	1.17215	1.30545	1.58002	1.15288	Os08g0525600 protein; ---
360	Q8LP96	5	1.00903	0.635913	0.852482	0.512842	Os08g0530400 protein; ---
361	Q6ZIT9	3	0.544067	0.48178	0.317375	1.74441	Os08g0541400 protein; ---
362	Q6ZBH2	6	0.886531	0.851116	0.826259	1.03904	Os08g0545200 protein; ---
363	Q0J3W2	5	0.79509	1.16121	0.688324	0.549143	Os08g0549100 protein; ---
364	Q6ZJI3	2	0.488694	0.7093	1.98533	1.32309	Os08g0550100 protein; ---
365	Q6Z3F9	4	1.199	0.776018	0.775359	0.33171	Os08g0553800 protein; ---
366	Q6ZJ11	5	1.29684	0.69295	0.803809	1.14265	Os08g0557400 protein; ---
367	Q84PB4	6	3.19367	0.681742	0.265651	0.151741	Os08g0560900 protein; ---
368	Q6YYW3	6	1.49458	2.48891	2.04111	0.886118	Os08g0562100 protein; ---
369	Q6K4K9	6	0.972341	1.07528	1.49799	1.17092	Os09g0249700 protein; ---
370	Q6H5J0	5	1.06564	0.857601	0.727821	0.911181	Os09g0277800 protein; ---
371	Q6H443	5	0.640532	0.68479	0.518253	1.5026	Os09g0279500 protein; ---
372	Q6K2P3	4	1.37488	2.14767	3.02768	2.50237	Os09g0327400 protein; ---
373	Q69N33	3	1.23382	1.08061	0.812643	0.74504	Os09g0408600 protein; ---
374	Q69P84	6	0.713027	0.866312	1.57874	1.49472	Os09g0440300 protein; ---
375	Q67UF5	2	0.852192	0.675778	0.951193	0.862092	Os09g0451500 protein; ---
376	Q67UZ0	5	0.91302	0.817711	1.0819	1.29802	Os09g0453800 protein; ---
377	Q93WY5	4	0.483497	0.306407	0.284443	1.33848	Os09g0467200 protein; ---
378	Q0J0H4	3	1.09497	0.762493	1.01452	0.923728	Os09g0509200 protein; ---
379	Q651F0	5	2.09735	0.784431	1.39257	0.817878	Os09g0539100 protein; ---
380	Q93X08	6	1.08619	1.17038	1.29472	1.03969	Os09g0553200 protein; ---
381	Q650W6	3	0.836333	1.07232	0.712482	2.10169	Os09g0565200 protein; ---
382	Q652L6	5	0.694129	1.07258	1.98006	0.965955	Os09g0567300 protein; ---
383	Q33BE8	3	0.997645	1.2805	2.40928	0.76036	Os10g0113900 protein; ---
384	Q33AE4	5	1.2661	1.3644	1.11568	0.607609	Os10g0189100 protein; ---
385	Q7XEQ3	2	1.05812	0.800401	0.642584	1.03227	Os10g0411800 protein; ---
386	Q0IXP9	5	0.771855	1.21012	4.30563	1.04189	Os10g0415600 protein; ---
387	Q945W5	5	1.01147	1.96795	0.647325	2.94595	Os10g0530500 protein; ---
388	Q7XCK0	6	0.918705	0.564627	0.506369	1.06749	Os10g0543800 protein; ---
389	Q7XC34	2	1.53959	0.793803	1.15517	0.757093	Os10g0564000 protein; ---
390	Q8S7Q0	4	0.877187	1.28229	1.91497	0.929414	Os10g0569200 protein; ---
391	Q53PY7	6	0.63287	1.17976	0.771184	1.05615	Os11g0150100 protein; ---
392	Q2R8W8	2	0.943153	2.09348	0.782758	1.70054	Os11g0213600 protein; ---
393	Q2R068	4	1.05033	1.05537	0.476622	0.773063	Os11g0657100 protein; ---
394	Q0IR97	2	1.35813	1.38284	0.961354	1.37916	Os11g0660500 protein; ---
395	Q2QYK4	5	0.762541	0.454248	0.382377	0.861522	Os12g0115900 protein; ---
396	Q2QWN3	4	1.14071	1.0429	0.162152	0.554587	Os12g0189400 protein; ---
397	Q2QWM6	6	0.744603	0.670076	0.372046	0.98002	Os12g0190200 protein; ---
398	Q2QVG9	6	1.16147	0.820786	1.21928	0.560294	Os12g0230100 protein; ---
399	Q2QSR7	6	0.918318	0.937495	1.18969	1.34817	Os12g0420200 protein; ---
400	Q2QRA2	1	1.00229	1.5036	1.39931	1.53731	Os12g0468600 protein; ---
401	Q2QPW3	1	0.370465	1.09249	2.29484	0.560946	Os12g0515400 protein; ---
402	Q2QNI4	3	1.36033	0.796288	0.587433	0.718343	Os12g0564400 protein; ---
403	Q2QNF3	5	0.763013	1.06843	1.51009	1.11115	Os12g0567700 protein; ---
404	Q2QN11	6	0.422253	0.21157	0.464776	3.03607	Os12g0583300 protein; ---
405	Q2QMV8	4	1.00037	0.675421	0.464227	1.41143	Os12g0589100 protein; ---
406	Q0IM09	3	1.60021	0.779236	0.654347	0.980002	Os12g0608600 protein; ---
407	Q2QM69	5	0.675216	1.41726	1.1986	0.49072	Os12g0615400 protein; ---
408	Q2QLY4	6	0.807288	0.619557	1.22752	0.53055	Os12g0624000 protein; ---
409	Q7X8I9	4	0.544918	3.04627	0.916795	0.929612	OSJNBa0014K14.17 protein; ---
410	Q7X8Z8	6	0.863533	0.752663	0.703048	1.32673	OSJNBa0033G05.4 protein; ---
411	Q7X6E0	2	0.682766	1.29562	1.20148	1.72394	OSJNBa0079C19.1 protein; ---
412	Q7XMI8	4	0.992591	0.865732	0.782902	1.55874	OSJNBb0006N15.11 protein; ---
413	Q7F2E6	2	1.07188	0.881202	0.533239	0.882635	P0402A09.24 protein; ---
414	Q7F2F8	5	0.711681	0.673989	0.649655	1.04686	P0402A09.8 protein; ---
415	Q2QND6	4	1.71713	1.18507	1.18021	1.75189	Pathogenesis-related protein 5, putative, expressed|Os12g0569500; ---
416	Q655P5	6	1.5703	1.33647	4.00693	1.1168	Pectinesterase; ---
417	Q6ZH98	6	1.00312	0.774648	0.743537	1.47027	Peptidyl-prolyl cis-trans isomerase; ---
418	Q75M32	5	0.741755	0.641573	0.456993	1.10997	Peptidyl-prolyl cis-trans isomerase; ---
419	P0C5D5	6	0.966227	0.713747	0.633031	1.26563	Peroxiredoxin Q, chloroplastic; ---
420	Q9FR35	3	0.764954	0.720128	0.423316	1.27119	Peroxiredoxin-2C; ---
421	Q69TY4	3	1.00734	0.773179	0.460216	1.08233	Peroxiredoxin-2E-1, chloroplastic; ---
422	Q7F8S5	6	0.800838	0.681138	0.359845	1.36967	Peroxiredoxin-2E-2, chloroplastic; ---
423	Q9SDD6	1	0.705212	0.614784	0.517003	1.02365	Peroxiredoxin-2F, mitochondrial; ---
424	Q10SM7	4	0.500856	1.92348	1.43822	0.629368	Peroxisomal membrane protein 11-1; ---
425	P14717	6	2.60676	1.72162	1.97447	0.760827	Phenylalanine ammonia-lyase; ---
426	Q2QPD4	3	0.688747	0.740275	0.818897	0.883445	Phenylalanyl-tRNA synthetase class IIc family protein, putative, expressed; ---
427	Q6H6C7	6	0.89946	1.04022	0.997131	1.14066	Phosphoglycerate kinase; ---
428	Q43007	5	0.659147	0.985014	3.65265	0.765065	Phospholipase D alpha 1; ---
429	Q850Z8	4	1.40128	1.13554	0.872664	1.56464	Phosphoribosylformylglycinamidine cyclo-ligase; ---
430	Q6Z8F4	5	1.41875	1.06282	0.877193	0.760192	Phosphoribulokinase; ---
431	Q8LQ33	6	0.69032	1.12589	2.51033	1.02531	Phosphorylase; ---
432	Q8LMR0	4	0.987921	0.72469	0.975444	1.46292	Phosphoserine aminotransferase; ---
433	Q8S6F6	6	0.802129	1.20387	3.77921	0.502219	Photosystem I P700 chlorophyll A apoprotein; ---
434	Q8S7T4	6	0.803016	1.34912	3.34052	0.281321	Photosystem I P700 chlorophyll A apoprotein; ---
435	Q7F4T1	6	0.586343	2.00683	1.59455	0.646375	Photosystem II D2 protein; ---
436	Q0JG75	3	1.15085	0.675137	0.602511	0.771135	Photosystem II reaction center PSB28 protein, chloroplastic; ---
437	Q8S6H1	5	1.41203	1.43463	2.61025	0.661028	Photosystem Q(B) protein; ---
438	Q7XPY2	4	1.19826	1.26111	3.7249	0.994018	Plasma membrane ATPase; ---
439	Q6H6D2	6	1.3986	1.04519	1.48101	0.930067	Porphobilinogen deaminase, chloroplastic; ---
440	Q69IK7	5	0.818653	1.05067	1.04224	1.39665	PRLI-interacting factor L-like|OSJNBa0032L17.6; ---
441	Q7XSQ9	1	0.674287	0.963831	2.38121	0.674397	Probable aquaporin PIP1-2; ---
442	Q337Y2	5	0.677296	0.61239	0.786727	2.44102	Probable cinnamyl alcohol dehydrogenase 3; ---
443	Q6ZG77	5	0.952543	0.930189	1.42804	1.25912	Probable diaminopimelate decarboxylase, chloroplastic; ---
444	Q6AV34	6	1.2139	0.740011	0.669093	1.0004	Probable N-acetyl-gamma-glutamyl-phosphate reductase, chloroplastic; ---
445	Q941Z0	5	1.52296	0.517679	0.424286	4.10571	Probable NADPH:quinone oxidoreductase 1; ---
446	Q942P9	3	0.814384	2.24358	1.96628	1.60659	Probable protein phosphatase 2C 1; ---
447	Q6ZL94	5	0.790677	0.596259	1.35052	1.6195	Probable succinyl-CoA ligase [GDP-forming] subunit alpha, mitochondrial; ---
448	Q0JGK4	5	0.870777	1.45906	2.17961	1.06875	Probable sucrose-phosphate synthase; ---
449	Q40648	2	0.979242	1.53168	0.749575	0.740308	Probable voltage-gated potassium channel subunit beta; ---
450	P52428	5	1.03104	0.86653	1.09225	1.48913	Proteasome subunit alpha type-1; ---
451	Q9LSU0	3	0.973193	0.717861	1.12814	1.24914	Proteasome subunit alpha type-3; ---
452	Q5VRG3	2	0.722301	0.69376	0.561724	1.91427	Proteasome subunit alpha type-4-2; ---
453	Q6YSF1	1	2.02968	0.760544	0.723329	0.24558	Proteasome subunit alpha type-7-A; ---
454	Q9LST4	5	0.64853	0.622579	0.323192	1.0103	Proteasome subunit beta type; ---
455	Q9LST9	1	0.986919	0.852953	0.912039	1.33066	Proteasome subunit beta type; ---
456	O64464	4	1.13557	0.935114	0.83963	1.76451	Proteasome subunit beta type-1; ---
457	Q9LST6	3	0.775234	1.0537	1.21436	1.8341	Proteasome subunit beta type-2; ---
458	Q84PB7	6	0.487138	1.2475	0.640798	1.80709	Protein THYLAKOID FORMATION1, chloroplastic; ---
459	Q6H4V1	3	1.06937	0.757263	0.84063	1.17447	Putative 4-hydroxyphenylpyruvate dioxygenase; ---
460	Q8GZY2	6	0.477519	1.01205	0.457035	3.53395	Putative 50S ribosomal protein L10; ---
461	Q94HC5	3	1.26954	0.751546	0.798773	1.09927	Putative alanine aminotransferase; ---
462	Q6Z8P2	4	1.3725	0.694736	0.543602	0.606378	Putative aminoacylase; ---
463	Q6ZF30	3	0.629561	1.39646	0.615561	0.345682	Putative chlorophyll A-B binding protein of LHCII type III, chloroplast (CAB); ---
464	Q8W2Z2	4	0.733374	0.679901	1.8545	3.75496	Putative exohydrolase; ---
465	Q69RJ0	6	0.614426	1.14653	5.70109	1.33671	Putative ferredoxin-dependent glutamate synthase, chloroplast; ---
466	Q8H3M0	2	1.10423	0.833494	0.664409	0.705271	Putative high mobility group I/Y (HMGI/Y protein); ---
467	Q6Z718	6	1.03987	0.756839	0.781258	1.00231	Putative NADPH-dependent mannose 6-phosphate reductase; ---
468	Q7XIK0	6	1.50349	0.888921	1.38221	0.770271	Putative peptidyl-prolycis-trans isomerase protein; ---
469	Q7XID8	4	0.792412	0.664808	0.697591	1.18155	Putative prolyl-tRNA synthetase; ---
470	Q69NK4	4	0.66318	0.692342	0.724174	0.926109	Putative ribosomal protein S8; ---
471	Q6ZF50	3	1.55824	1.10301	1.13573	0.999467	Putative short-chain dehydrogenase/reductase; ---
472	Q6H4W2	1	1.39804	0.920284	1.11071	0.643741	Putative thiosulfate transferase; ---
473	Q84ZY2	6	1.16172	0.798654	1.72993	0.761148	Putative transketolase; ---
474	Q6L4R8	1	1.11317	1.45865	1.16212	1.39147	Putative translation initiation factor IF-2; ---
475	Q67VM2	1	1.73515	0.375964	0.526832	0.670024	Putative Tryptophan synthase beta chain; ---
476	Q2QP59	2	0.695069	0.408755	0.535008	0.912901	Riboflavin synthase, alpha subunit family protein, expressed|Os12g0541000; ---
477	B7F845	2	0.625792	0.134132	1.50689	2.04151	Ribosomal protein L1; ---
478	Q60E59	5	0.907656	0.605742	0.597681	0.755427	Ribosomal protein L1; ---
479	Q6ER67	1	0.542343	1.47621	2.23596	1.56115	Ribosomal protein L1; ---
480	Q10LN7	6	0.827048	0.860727	0.971618	1.10821	Ribosomal protein L18; ---
481	Q10LR6	1	0.914803	0.923032	0.702203	0.319536	Ribosomal protein L19; ---
482	A3BLC3	3	0.978846	1.335	0.327128	2.36325	Ribosome-recycling factor, chloroplastic; ---
483	Q2QTJ1	6	1.3271	1.2048	0.861434	1.83325	Ribulose bisphosphate carboxylase small chain; ---
484	Q9ZTP5	4	0.786397	0.87716	0.437191	0.86413	Ribulose-phosphate 3-epimerase, chloroplastic; ---
485	Q7Y1F0	6	0.87349	1.04437	1.08906	1.22464	Serine hydroxymethyltransferase; ---
486	Q75H81	4	0.864934	0.972761	1.18435	1.19862	Serpin-ZXA; ---
487	Q9SMB1	3	0.54562	0.591782	0.654777	0.899357	Spermidine synthase 1; ---
488	P31924	6	4.31894	2.85411	2.98107	0.640867	Sucrose synthase 1; ---
489	Q0DRV6	2	1.25328	1.23358	1.47493	2.72824	Superoxide dismutase [Cu-Zn] 1; ---
490	A3BVS6	5	1.88648	1.34936	1.2131	1.18916	Superoxide dismutase [Cu-Zn]; ---
491	Q6YUH7	2	1.36417	0.922386	0.776243	0.298671	T-complex protein 1, delta subunit; ---
492	Q9ZP20	3	0.790561	1.28624	1.08127	0.923192	Thioredoxin M-type, chloroplastic; ---
493	Q6ZFU6	4	0.997779	0.821213	0.864308	1.09486	Thioredoxin reductase; ---
494	Q7XXQ9	2	0.711953	1.01661	0.65879	1.54563	Transthyretin; ---
495	Q69K00	6	0.840884	1.40995	1.34016	2.32587	Triosephosphate isomerase; ---
496	Q8LR75	6	0.820392	0.757044	0.763632	1.19855	Triosephosphate isomerase; ---
497	Q5JK78	6	1.12503	1.15811	1.20947	1.58969	Ubiquitin carboxyl-terminal hydrolase; ---
498	Q2QQM3	3	0.340892	0.786139	1.49448	1.13886	Ubiquitin-specific protease 12, putative, expressed; ---
499	Q0J709	5	1.18191	0.908871	1.41658	1.22655	Unknown protein DS12 from 2D-PAGE of leaf, chloroplastic; ---
500	Q10N28	1	0.91306	0.908988	0.61551	0.457828	UPF0308 protein, chloroplast, putative, expressed|Os03g0284600|LOC_Os03g17600|Os03g0284600 protein; ---
501	Q6ATY4	5	1.16475	1.5132	0.408025	0.486426	UPF0603 protein Os05g0401100, chloroplastic; ---
502	Q10LR9	5	1.26905	0.990512	1.30767	1.93447	Uroporphyrinogen decarboxylase 2, chloroplastic; ---
503	Q945R7	5	1.44062	0.754024	0.527361	0.380067	Violaxanthin de-epoxidase; ---
504	Q33AF5	1	0.215187	0.650457	3.50042	0.633994	V-type ATPase 116kDa subunit family protein, expressed; ---
505	Q8H3Q7	6	0.94461	0.607997	1.07726	1.18463	Xylose isomerase; ---
Note:
Q0/T0 denotes expression fold change between Qingliu and TN1 at 0 h of insect herbivory.
Q6/T6 denotes expression fold change between Qingliu and TN1 at 6 h of insect herbivory.
Q24/T24 denotes expression fold change between Qingliu and TN1 at 24 h of insect herbivory.
Q72/T72 denotes expression fold change between Qingliu and TN1 at 72 h of insect herbivory.
