# Supplementary material for: SWATH-MS-based quantitative proteomics reveals a uniquely intricate defense response in Cnaphalocrocis medinalis-resistant rice
Source: Sci Rep. 2020 Aug 5;10:6597. doi: 10.1038/s41598-020-63470-1 (PMC7406494; doi:10.1038/s41598-020-63470-1)
Supplement: Supplementary file 4 — Supplementary Table S3. [file 41598_2020_63470_MOESM4_ESM.xlsx]

## Sheet: a.Upregulated proteins at 0h
SWATH-MS-based quantitative proteomics reveals a uniquely intricate defense response in Cnaphalocrocis medinalis-resistant rice
Boon Huat Cheah, Hou-Ho Lin, Han-Ju Chien, Chung-Ta Liao, Li-Yu D Liu, Chien-Chen Lai, Ya-Fen Lin*, Wen-Po Chuang*
Affiliation and e-mail address of the corresponding author: Department of Agronomy, National Taiwan University, Taipei 10617, Taiwan; yafenlin0725@ntu.edu.tw; wenpo@ntu.edu.tw
Suppl. Table S3a: Details of GO enrichment results for the upregulated proteins in Qingliu compared with TN1 at 0 h of insect herbivory
GO_acc	term_type	Term	queryitem	querytotal	bgitem	bgtotal	pvalue	FDR	entries
GO:0019748	P	secondary metabolic process	5	58	64	24075	6.7e-07	4.8e-05	// Q6YY41 // Q5VME5 // P14717 // Q2R3A1 // Q8W250
GO:0009056	P	catabolic process	7	58	433	24075	8.6e-05	0.0031	// Q6YXI1 // P14717 // Q6ETQ7 // Q655P5 // Q7XPI5 // Q6Z875 // Q7XZW5
GO:0006519	P	cellular amino acid and derivative metabolic process	6	58	391	24075	0.00038	0.009	// Q5VME5 // P14717 // Q651F0 // Q2R3A1 // Q6YY41 // Q851K9
GO:0005975	P	carbohydrate metabolic process	7	58	833	24075	0.0039	0.07	// Q6YXI1 // Q655Y9 // Q6ETQ7 // Q655P5 // P31924 // Q8W250 // Q7XZW5
GO:0050896	P	response to stimulus	7	58	1026	24075	0.012	0.17	// Q0D3B8 // Q6Z411 // A3BVS6 // Q5W730 // P31924 // Q6Z875 // Q0E0G3
GO:0044267	P	cellular protein metabolic process	9	58	2877	24075	0.25	1	// Q6Z2Z4 // Q6Z411 // Q7XIK0 // Q5W730 // Q2QV45 // Q6Z875 // Q688X1 // Q851K9 // Q69W37
GO:0034645	P	cellular macromolecule biosynthetic process	5	58	5248	24075	1	1	// Q688X1 // Q69W37 // Q6Z2Z4 // Q851K9 // Q6Z875
GO:0044260	P	cellular macromolecule metabolic process	11	58	9350	24075	1	1	// Q6YXI1 // Q6Z2Z4 // Q6Z411 // Q7XIK0 // Q5W730 // Q2QV45 // Q655P5 // Q6Z875 // Q688X1 // Q851K9 // Q69W37
GO:0044238	P	primary metabolic process	25	58	11969	24075	0.87	1	// Q6Z2Z4 // Q6Z411 // Q7XIK0 // Q2QV45 // Q6H7Q6 // Q84P58 // Q6YY41 // Q688X1 // Q6YY42 // Q7XZW5 // Q5VME5 // P14717 // Q655Y9 // P31924 // Q651F0 // Q6Z875 // Q6ETQ7 // Q6YXI1 // Q5W730 // Q655P5 // Q0DZZ3 // Q2R3A1 // Q69W37 // Q8W250 // Q851K9
GO:0019538	P	protein metabolic process	9	58	4333	24075	0.74	1	// Q6Z2Z4 // Q6Z411 // Q7XIK0 // Q5W730 // Q2QV45 // Q6Z875 // Q688X1 // Q851K9 // Q69W37
GO:0009987	P	cellular process	30	58	12839	24075	0.65	1	// Q8W250 // Q6Z2Z4 // Q6Z411 // Q0JB40 // Q7XIK0 // Q2QV45 // Q7XPI5 // Q6H7Q6 // Q84P58 // Q6YY41 // Q688X1 // Q7XZW5 // Q84PB4 // Q8L5K0 // P14717 // Q651F0 // P31924 // Q5VME5 // Q6Z875 // Q7XUC9 // Q6YXI1 // A3BVS6 // Q5W730 // Q7XPL2 // Q655P5 // Q6Z6Y1 // Q2R3A1 // Q69W37 // Q0JJQ7 // Q851K9
GO:0009058	P	biosynthetic process	17	58	6085	24075	0.28	1	// Q5VME5 // Q6YXI1 // P14717 // Q6Z2Z4 // Q651F0 // Q69W37 // Q7XPL2 // Q6Z6Y1 // Q7XPI5 // Q6H7Q6 // Q84P58 // Q8W250 // Q6YY41 // Q2R3A1 // Q688X1 // Q851K9 // Q6Z875
GO:0009059	P	macromolecule biosynthetic process	5	58	5252	24075	1	1	// Q688X1 // Q69W37 // Q6Z2Z4 // Q851K9 // Q6Z875
GO:0043170	P	macromolecule metabolic process	12	58	10433	24075	1	1	// Q6YXI1 // Q6Z2Z4 // Q6Z411 // Q7XIK0 // Q5W730 // Q2QV45 // Q655P5 // Q6Z875 // Q688X1 // Q851K9 // Q6ETQ7 // Q69W37
GO:0044249	P	cellular biosynthetic process	17	58	5890	24075	0.24	1	// Q5VME5 // Q6YXI1 // P14717 // Q6Z2Z4 // Q651F0 // Q69W37 // Q7XPL2 // Q6Z6Y1 // Q7XPI5 // Q6H7Q6 // Q84P58 // Q8W250 // Q6YY41 // Q2R3A1 // Q688X1 // Q851K9 // Q6Z875
GO:0010467	P	gene expression	5	58	2424	24075	0.71	1	// Q688X1 // Q69W37 // Q6Z2Z4 // Q851K9 // Q6Z875
GO:0006807	P	nitrogen compound metabolic process	8	58	7073	24075	1	1	// P14717 // Q6Z2Z4 // Q651F0 // Q7XPL2 // Q6Z875 // Q84P58 // Q851K9 // Q6ETQ7
GO:0065007	P	biological regulation	6	58	2125	24075	0.41	1	// Q8L5K0 // Q6Z2Z4 // Q655P5 // Q69W37 // Q688X1 // Q6Z875
GO:0044237	P	cellular metabolic process	27	58	10696	24075	0.42	1	// Q6Z2Z4 // Q6Z411 // Q0JB40 // Q7XIK0 // Q2QV45 // Q7XPI5 // Q6H7Q6 // Q84P58 // Q6YY41 // Q688X1 // Q7XZW5 // Q84PB4 // Q5VME5 // P14717 // Q651F0 // P31924 // Q6Z875 // Q8W250 // Q6YXI1 // Q5W730 // Q7XPL2 // Q655P5 // Q6Z6Y1 // Q2R3A1 // Q69W37 // Q0JJQ7 // Q851K9
GO:0008152	P	metabolic process	31	58	14398	24075	0.87	1	// Q6Z2Z4 // Q6Z411 // Q0JB40 // Q7XIK0 // Q2QV45 // Q7XPI5 // Q6H7Q6 // Q84P58 // Q6YY41 // Q688X1 // Q6YY42 // Q7XZW5 // Q84PB4 // Q5VME5 // P14717 // Q655Y9 // P31924 // Q6Z875 // Q8W250 // Q6ETQ7 // Q6YXI1 // Q651F0 // Q7XPL2 // Q655P5 // Q6Z6Y1 // Q0DZZ3 // Q2R3A1 // Q69W37 // Q0JJQ7 // Q851K9 // Q5W730
GO:0003824	F	catalytic activity	44	58	12724	24075	0.00027	0.004	// Q7XN11 // Q0E0G3 // Q6Z2Z4 // Q0JB40 // Q7XIK0 // Q8H4J8 // Q8GSE8 // Q67VM2 // Q941Z0 // Q7XPI5 // Q6H7Q6 // Q84P58 // Q6YY41 // Q8S1N3 // Q6YY42 // Q7XZW5 // Q8L5K0 // Q948T6 // P14717 // Q655Y9 // Q6ZF50 // P31924 // Q0IM09 // Q7XT99 // Q8GSK5 // Q6I5K9 // Q9AY71 // Q5VME5 // Q7X8G7 // Q0JJ18 // Q8W250 // Q6ETQ7 // Q6YXI1 // Q0D3B8 // A3BVS6 // Q651F0 // Q7XPL2 // Q655P5 // Q6Z6Y1 // Q0DZZ3…
GO:0003676	F	nucleic acid binding	6	58	8251	24075	1	1	// Q6Z2Z4 // B9A1G8 // Q69W37 // Q7XUC9 // Q7XC34 // Q688X1
GO:0005488	F	binding	27	58	16823	24075	1	1	// Q7XN11 // Q0E0G3 // Q6Z2Z4 // Q6Z411 // Q67G20 // Q2QV45 // Q67VM2 // Q6H7Q6 // Q0D3B8 // Q688X1 // Q8L5K0 // Q948T6 // Q5W730 // Q9AY71 // Q8W250 // Q6Z875 // Q7XUC9 // Q7XC34 // Q6ETQ7 // Q84SC5 // B9A1G8 // A3BVS6 // Q10AZ4 // Q7XPL2 // Q69W37 // Q0JJQ7 // Q851K9
GO:0016740	F	transferase activity	10	58	6190	24075	0.95	1	// Q5VME5 // Q7XN11 // Q6Z6Y1 // P31924 // Q0DZZ3 // Q2R3A1 // Q84P58 // Q6YY41 // Q0IM09 // Q6YY42
GO:0000166	F	nucleotide binding	10	58	3874	24075	0.46	1	// Q67G20 // Q6Z2Z4 // Q9AY71 // Q5W730 // Q10AZ4 // Q2QV45 // Q6Z875 // Q8W250 // Q0JJQ7 // Q851K9
GO:0016787	F	hydrolase activity	14	58	4901	24075	0.28	1	// Q8S1N3 // Q6Z2Z4 // Q9AY71 // Q655Y9 // Q0JB40 // Q8GSE8 // Q655P5 // Q6Z6Y1 // Q7XPI5 // Q0JJ18 // Q851K9 // Q6ETQ7 // Q5JLM9 // Q6I5K9
GO:0009536	C	plastid	5	58	37	24075	5.3e-08	2.7e-06	// Q8W250 // A3BVS6 // Q7XPL2 // Q7XDY9 // Q6Z411
GO:0005737	C	cytoplasm	15	58	1263	24075	2.3e-07	5.7e-06	// Q7XN11 // P14717 // Q6Z2Z4 // Q9AY71 // Q6Z411 // A3BVS6 // Q10AZ4 // Q7XDY9 // Q6Z6Y1 // Q6Z875 // Q8W250 // Q7XPL2 // Q688X1 // Q651F0 // Q69W37
GO:0044424	C	intracellular part	21	58	3529	24075	4.2e-05	0.00069	// Q8W250 // Q5VME5 // Q7XN11 // P14717 // Q6Z2Z4 // Q9AY71 // Q6Z411 // B9A1G8 // Q7XIK0 // Q10AZ4 // Q7XDY9 // A3BVS6 // Q6Z6Y1 // Q69W37 // Q6Z875 // Q7XUC9 // Q6YY41 // Q7XPL2 // Q688X1 // Q651F0 // Q84PB4
GO:0005623	C	cell	28	58	5945	24075	8.8e-05	0.00099	// Q7XN11 // Q0E0G3 // Q6Z2Z4 // Q6Z411 // Q7XIK0 // Q6YY41 // Q8S1N3 // Q688X1 // Q84PB4 // Q8L5K0 // P14717 // Q651F0 // Q7XDY9 // Q6I5K9 // Q9AY71 // Q5VME5 // Q6Z875 // Q7XUC9 // Q6ETQ7 // Q84SC5 // B9A1G8 // A3BVS6 // Q10AZ4 // Q7XPL2 // Q655P5 // Q6Z6Y1 // Q69W37 // Q8W250
GO:0044444	C	cytoplasmic part	10	58	966	24075	0.0001	0.00099	// Q7XN11 // Q6Z411 // A3BVS6 // Q7XDY9 // Q6Z6Y1 // Q6Z875 // Q8W250 // Q7XPL2 // Q688X1 // Q69W37
GO:0044464	C	cell part	27	58	5945	24075	0.00025	0.0021	// Q7XN11 // Q0E0G3 // Q6Z2Z4 // Q6Z411 // Q7XIK0 // Q6YY41 // Q8S1N3 // Q688X1 // Q84PB4 // Q5VME5 // P14717 // Q651F0 // Q7XDY9 // Q6I5K9 // Q9AY71 // Q6Z875 // Q7XUC9 // Q6ETQ7 // Q84SC5 // B9A1G8 // A3BVS6 // Q10AZ4 // Q7XPL2 // Q655P5 // Q6Z6Y1 // Q69W37 // Q8W250
GO:0005622	C	intracellular	21	58	4116	24075	0.00039	0.0028	// Q8W250 // Q5VME5 // Q7XN11 // P14717 // Q6Z2Z4 // Q9AY71 // Q6Z411 // B9A1G8 // Q7XIK0 // Q10AZ4 // Q7XDY9 // A3BVS6 // Q6Z6Y1 // Q69W37 // Q6Z875 // Q7XUC9 // Q6YY41 // Q7XPL2 // Q688X1 // Q651F0 // Q84PB4
GO:0043227	C	membrane-bounded organelle	12	58	2319	24075	0.0085	0.047	// Q8W250 // Q5VME5 // Q7XN11 // B9A1G8 // Q6Z411 // A3BVS6 // Q7XIK0 // Q7XDY9 // Q6Z875 // Q7XUC9 // Q6YY41 // Q7XPL2
GO:0043231	C	intracellular membrane-bounded organelle	12	58	2296	24075	0.0079	0.047	// Q8W250 // Q5VME5 // Q7XN11 // B9A1G8 // Q6Z411 // A3BVS6 // Q7XIK0 // Q7XDY9 // Q6Z875 // Q7XUC9 // Q6YY41 // Q7XPL2
GO:0043229	C	intracellular organelle	13	58	2859	24075	0.017	0.077	// Q8W250 // Q5VME5 // Q7XN11 // B9A1G8 // Q6Z411 // A3BVS6 // Q7XIK0 // Q10AZ4 // Q7XDY9 // Q6Z875 // Q7XUC9 // Q6YY41 // Q7XPL2
GO:0043226	C	organelle	13	58	2859	24075	0.017	0.077	// Q8W250 // Q5VME5 // Q7XN11 // B9A1G8 // Q6Z411 // A3BVS6 // Q7XIK0 // Q10AZ4 // Q7XDY9 // Q6Z875 // Q7XUC9 // Q6YY41 // Q7XPL2
GO:0032991	C	macromolecular complex	7	58	1207	24075	0.026	0.11	// B9A1G8 // Q6Z411 // Q69W37 // Q6Z875 // Q7XUC9 // Q688X1 // Q84PB4
GO:0016020	C	membrane	5	58	2115	24075	0.58	1	// Q6ETQ7 // Q84PB4 // Q0E0G3 // Q84SC5 // Q6Z411
GO:0044446	C	intracellular organelle part	5	58	1521	24075	0.3	1	// Q8W250 // Q7XUC9 // Q6Z875 // B9A1G8 // Q6Z411
GO:0044422	C	organelle part	5	58	1521	24075	0.3	1	// Q8W250 // Q7XUC9 // Q6Z875 // B9A1G8 // Q6Z411

## Sheet: b.Downregulated proteins at 0h
Suppl. Table S3b: Details of GO enrichment results for the downregulated proteins in Qingliu compared with TN1 at 0 h of insect herbivory
GO_acc	term_type	Term	queryitem	querytotal	bgitem	bgtotal	pvalue	FDR	entries
GO:0006412	P	translation	25	90	595	24075	2.6e-19	3.1e-17	// Q7X752 // Q7F4T2 // P35683 // Q7XSA6 // Q6H8H3 // O80414 // Q69NK4 // Q75IR7 // Q6ZLB8 // Q69UI1 // Q6ZGC2 // Q109G2 // Q53PA7 // Q0DJC0 // Q851Y8 // Q7Y199 // Q6ER67 // B7F845 // Q8H4T5 // Q2QP54 // Q850W6 // Q60EY9 // Q7XTK1 // Q6H4L2 // P0C443
GO:0044267	P	cellular protein metabolic process	35	90	2877	24075	7.5e-11	4.3e-09	// Q9LST4 // Q7X752 // Q7F4T1 // Q7F4T2 // P35683 // Q7XSA6 // Q6H8H3 // Q7XV11 // O80414 // Q2QQM3 // Q69NK4 // Q6ZFJ9 // Q75IR7 // Q6ZLB8 // Q7XUP7 // Q69UI1 // Q6ZGC2 // Q109G2 // Q53PA7 // Q0DJC0 // Q6ZF30 // Q851Y8 // Q7Y199 // Q6ER67 // B7F845 // Q8H4T5 // Q6YUK5 // Q6ZIT9 // Q2QP54 // Q850W6 // Q60EY9 // Q7XTK1 // Q6ZJI3 // Q6H4L2 // P0C443
GO:0009056	P	catabolic process	15	90	433	24075	1.1e-10	4.3e-09	// Q9LST4 // Q7XSV2 // Q8H4V1 // Q93WY5 // Q69LE7 // Q7FAH2 // Q6F361 // Q43007 // Q6ZJI3 // P17784 // B7EA73 // Q2QN11 // Q2QQM3 // Q69XJ4 // Q6ER94
GO:0006519	P	cellular amino acid and derivative metabolic process	12	90	391	24075	3.3e-08	1e-06	// Q9SMB1 // Q93WY5 // Q688Q8 // Q75IR7 // Q65XK0 // Q2QLX5 // Q43007 // Q6ZGC2 // Q7XS58 // Q69RJ0 // Q8H8D8 // Q2QVC1
GO:0010467	P	gene expression	27	90	2424	24075	1.5e-07	3.6e-06	// Q7X752 // Q7F4T2 // P35683 // Q7XSA6 // Q6H8H3 // O80414 // Q69NK4 // Q69LE7 // Q75IR7 // Q6ZLB8 // Q69UI1 // Q6ZGC2 // Q109G2 // Q53PA7 // Q0DJC0 // Q851Y8 // Q7Y199 // Q6ER67 // B7F845 // Q8H4T5 // Q5JK84 // Q2QP54 // Q850W6 // Q60EY9 // Q7XTK1 // Q6H4L2 // P0C443
GO:0019538	P	protein metabolic process	37	90	4333	24075	2.9e-07	5e-06	// Q9LST4 // Q7X752 // Q7F4T1 // Q7F4T2 // P35683 // Q7XSA6 // Q6H8H3 // Q7XV11 // O80414 // Q2QQM3 // Q69NK4 // Q6ZFJ9 // Q75IR7 // Q6ZLB8 // Q7XUP7 // Q2QN11 // Q69UI1 // Q6ZGC2 // Q109G2 // Q53PA7 // Q0DJC0 // Q6ZF30 // Q851Y8 // Q7Y199 // Q6ER67 // B7F845 // Q8H4T5 // Q6YUK5 // B7EA73 // Q6ZIT9 // Q2QP54 // Q850W6 // Q60EY9 // Q7XTK1 // Q6ZJI3 // Q6H4L2 // P0C443
GO:0044237	P	cellular metabolic process	64	90	10696	24075	2.9e-07	5e-06	// Q9LST4 // Q0DJC0 // Q7X752 // Q60EY9 // Q7F4T2 // Q7FAH2 // P35683 // Q2QLX5 // Q43007 // Q7XSA6 // Q6YUK5 // Q6H8H3 // P17784 // Q7XV11 // Q6ZLB8 // Q84PB7 // Q2QQM3 // Q69XJ4 // Q69NK4 // Q7XSV2 // O80414 // Q6YT73 // Q75IR7 // Q6F361 // Q7XUP7 // Q69UI1 // Q6ZGC2 // Q109G2 // Q7F4T1 // Q69RJ0 // Q53PA7 // Q69LE7 // Q69S39 // Q6ZF30 // Q6ZFJ9 // Q07661 // Q9SMB1 // Q851Y8 // Q8H4V1 // Q6ER67…
GO:0015979	P	photosynthesis	7	90	115	24075	3.7e-07	5.6e-06	// Q7F4T1 // Q6YT73 // Q69XJ4 // Q7XV11 // Q84PB7 // Q6ZF30 // Q69S39
GO:0006091	P	generation of precursor metabolites and energy	9	90	243	24075	4.3e-07	5.7e-06	// P0C522 // Q8H4V1 // Q7F4T1 // Q7FAH2 // P17784 // Q7XV11 // Q84PB7 // Q6F361 // Q6ZF30
GO:0009987	P	cellular process	70	90	12839	24075	1.4e-06	1.7e-05	// Q9LST4 // Q0DJC0 // Q7X752 // Q60EY9 // Q7F4T2 // Q8GZY2 // P35683 // Q2QLX5 // Q43007 // Q7XSA6 // Q7XTK1 // Q6YUK5 // Q6H8H3 // Q33AF5 // Q7XV11 // Q6ZLB8 // O80414 // Q2QQM3 // Q69XJ4 // Q69NK4 // Q7XSV2 // P17784 // Q84PB7 // Q6YT73 // Q10SM7 // Q75IR7 // Q6F361 // Q7XUP7 // Q69UI1 // Q6ZGC2 // Q109G2 // Q7F4T1 // Q69RJ0 // Q53PA7 // Q69LE7 // Q69S39 // Q9SMB1 // Q53PC6 // Q6ZFJ9 // Q07661…
GO:0044249	P	cellular biosynthetic process	37	90	5890	24075	0.00038	0.0042	// Q7X752 // Q60EY9 // Q7F4T2 // P35683 // Q2QLX5 // Q7XSA6 // Q6H8H3 // O80414 // Q69NK4 // Q6YT73 // Q75IR7 // Q6ZLB8 // Q69UI1 // Q6ZGC2 // Q109G2 // Q53PA7 // Q0DJC0 // Q07661 // Q9SMB1 // Q851Y8 // Q7Y199 // Q6ER67 // Q65XK0 // B7F845 // Q7XS58 // Q8H4T5 // Q2QVC1 // Q851S8 // P0C522 // Q2QP54 // Q850W6 // Q688Q8 // Q5WN02 // Q7XTK1 // Q6ZKK5 // Q6H4L2 // P0C443
GO:0009058	P	biosynthetic process	37	90	6085	24075	0.00074	0.0074	// Q7X752 // Q60EY9 // Q7F4T2 // P35683 // Q2QLX5 // Q7XSA6 // Q6H8H3 // O80414 // Q69NK4 // Q6YT73 // Q75IR7 // Q6ZLB8 // Q69UI1 // Q6ZGC2 // Q109G2 // Q53PA7 // Q0DJC0 // Q07661 // Q9SMB1 // Q851Y8 // Q7Y199 // Q6ER67 // Q65XK0 // B7F845 // Q7XS58 // Q8H4T5 // Q2QVC1 // Q851S8 // P0C522 // Q2QP54 // Q850W6 // Q688Q8 // Q5WN02 // Q7XTK1 // Q6ZKK5 // Q6H4L2 // P0C443
GO:0008152	P	metabolic process	66	90	14398	24075	0.0053	0.048	// Q9LST4 // Q0DJC0 // Q7X752 // Q60EY9 // Q7F4T2 // Q7FAH2 // P35683 // Q2QLX5 // Q43007 // Q7XSA6 // Q6YUK5 // Q6H8H3 // P17784 // Q7XV11 // Q6ZLB8 // Q84PB7 // Q2QQM3 // Q69XJ4 // Q69NK4 // P0C443 // O80414 // Q6YT73 // Q75IR7 // Q6F361 // Q7XUP7 // Q69UI1 // Q6ZGC2 // Q109G2 // Q7F4T1 // Q69RJ0 // Q0DB64 // Q69LE7 // Q69S39 // Q6ZF30 // Q6ZFJ9 // Q07661 // Q9SMB1 // Q851Y8 // Q8H4V1 // Q6ER67…
GO:0044238	P	primary metabolic process	56	90	11969	24075	0.012	0.099	// Q9LST4 // Q7X752 // Q60EY9 // Q7F4T2 // Q7FAH2 // P35683 // Q2QLX5 // Q43007 // Q7XSA6 // Q6YUK5 // Q6H8H3 // P17784 // Q7XV11 // Q6ZLB8 // O80414 // Q2QQM3 // Q69NK4 // P0C443 // Q6ZFJ9 // Q75IR7 // Q6F361 // Q7XUP7 // Q69UI1 // Q6ZGC2 // Q109G2 // Q7F4T1 // Q69RJ0 // Q53PA7 // Q69LE7 // Q6ZF30 // Q07661 // Q9SMB1 // Q851Y8 // Q0DJC0 // Q6ER67 // Q93WY5 // Q65XK0 // B7F845 // Q7XS58 // Q8H4T5…
GO:0006810	P	transport	11	90	1638	24075	0.042	0.31	// Q5JK84 // P0C522 // Q60EY9 // Q0DY33 // Q109G2 // Q53PA7 // Q33AF5 // Q0DJC0 // O80414 // Q2QPW3 // Q53PC6
GO:0051234	P	establishment of localization	11	90	1638	24075	0.042	0.31	// Q5JK84 // P0C522 // Q60EY9 // Q0DY33 // Q109G2 // Q53PA7 // Q33AF5 // Q0DJC0 // O80414 // Q2QPW3 // Q53PC6
GO:0051179	P	localization	11	90	1651	24075	0.044	0.31	// Q5JK84 // P0C522 // Q60EY9 // Q0DY33 // Q109G2 // Q53PA7 // Q33AF5 // Q0DJC0 // O80414 // Q2QPW3 // Q53PC6
GO:0050896	P	response to stimulus	7	90	1026	24075	0.09	0.6	// Q5JK84 // Q7XSV2 // Q7XUP7 // Q69XJ4 // Q7XV11 // Q6ZF30 // Q6ER94
GO:0034645	P	cellular macromolecule biosynthetic process	25	90	5248	24075	0.11	0.66	// Q7X752 // Q7F4T2 // P35683 // Q7XSA6 // Q6H8H3 // O80414 // Q69NK4 // Q75IR7 // Q6ZLB8 // Q69UI1 // Q6ZGC2 // Q109G2 // Q53PA7 // Q0DJC0 // Q851Y8 // Q7Y199 // Q6ER67 // B7F845 // Q8H4T5 // Q2QP54 // Q850W6 // Q60EY9 // Q7XTK1 // Q6H4L2 // P0C443
GO:0009059	P	macromolecule biosynthetic process	25	90	5252	24075	0.11	0.66	// Q7X752 // Q7F4T2 // P35683 // Q7XSA6 // Q6H8H3 // O80414 // Q69NK4 // Q75IR7 // Q6ZLB8 // Q69UI1 // Q6ZGC2 // Q109G2 // Q53PA7 // Q0DJC0 // Q851Y8 // Q7Y199 // Q6ER67 // B7F845 // Q8H4T5 // Q2QP54 // Q850W6 // Q60EY9 // Q7XTK1 // Q6H4L2 // P0C443
GO:0019222	P	regulation of metabolic process	5	90	1664	24075	0.75	1	// Q5JK84 // Q6YT73 // Q6ZJI3 // Q109G2 // P35683
GO:0006807	P	nitrogen compound metabolic process	21	90	7073	24075	0.92	1	// Q5JK84 // Q851S8 // Q9SMB1 // Q7XS58 // Q6ZKK5 // P0C522 // Q07661 // Q688Q8 // Q75IR7 // P35683 // Q2QLX5 // Q43007 // Q7XSA6 // Q2QVC1 // Q109G2 // Q69RJ0 // Q65XK0 // Q69LE7 // Q7Y199 // Q69XJ4 // Q6ZGC2
GO:0050789	P	regulation of biological process	5	90	2027	24075	0.88	1	// Q5JK84 // Q6YT73 // Q6ZJI3 // Q109G2 // P35683
GO:0044260	P	cellular macromolecule metabolic process	39	90	9350	24075	0.22	1	// Q9LST4 // Q7X752 // Q7F4T1 // Q7F4T2 // Q7FAH2 // P35683 // Q7XSA6 // Q6H8H3 // P17784 // Q7XV11 // O80414 // Q2QQM3 // Q69NK4 // Q7Y199 // Q6ZFJ9 // Q75IR7 // Q6ZLB8 // Q7XUP7 // Q69UI1 // Q6ZGC2 // Q109G2 // Q53PA7 // Q69LE7 // Q6ZF30 // Q851Y8 // Q0DJC0 // Q6ER67 // B7F845 // Q8H4T5 // Q6YUK5 // Q6ZIT9 // Q5JK84 // Q2QP54 // Q850W6 // Q60EY9 // Q7XTK1 // Q6ZJI3 // Q6H4L2 // P0C443
GO:0016043	P	cellular component organization	5	90	1240	24075	0.5	1	// Q7XSA6 // Q10SM7 // Q84PB7 // Q109G2 // Q2QP54
GO:0065007	P	biological regulation	5	90	2125	24075	0.91	1	// Q5JK84 // Q6YT73 // Q6ZJI3 // Q109G2 // P35683
GO:0006139	P	nucleobase, nucleoside, nucleotide and nucleic acid metabolic process	12	90	6695	24075	1	1	// Q5JK84 // Q851S8 // Q6ZKK5 // P0C522 // Q07661 // Q75IR7 // P35683 // Q7XSA6 // Q6ZGC2 // Q109G2 // Q7Y199 // Q69LE7
GO:0006464	P	protein modification process	5	90	1929	24075	0.86	1	// Q7F4T1 // Q7XV11 // Q2QQM3 // Q6ZF30 // Q6ZIT9
GO:0043412	P	macromolecule modification	5	90	1979	24075	0.87	1	// Q7F4T1 // Q7XV11 // Q2QQM3 // Q6ZF30 // Q6ZIT9
GO:0043170	P	macromolecule metabolic process	41	90	10433	24075	0.37	1	// Q9LST4 // Q7X752 // Q7F4T1 // Q7F4T2 // Q7FAH2 // P35683 // Q7XSA6 // Q6H8H3 // P17784 // Q7XV11 // O80414 // Q2QQM3 // Q69NK4 // Q7Y199 // Q6ZFJ9 // Q75IR7 // Q6ZLB8 // Q7XUP7 // Q2QN11 // Q69UI1 // Q6ZGC2 // Q109G2 // Q53PA7 // Q69LE7 // Q6ZF30 // Q851Y8 // Q0DJC0 // Q6ER67 // B7F845 // Q8H4T5 // Q6YUK5 // B7EA73 // Q6ZIT9 // Q5JK84 // Q2QP54 // Q850W6 // Q60EY9 // Q7XTK1 // Q6ZJI3 // Q6H4L2…
GO:0005198	F	structural molecule activity	19	90	462	24075	1.3e-14	6e-13	// P0C443 // Q7Y199 // Q6ER67 // Q7X752 // Q850W6 // Q7F4T2 // Q60EY9 // Q6ZLB8 // B7F845 // Q8H4T5 // Q69UI1 // Q7XSA6 // Q6H8H3 // Q53PA7 // Q0DJC0 // P0C497 // O80414 // Q53PC6 // Q69NK4
GO:0008135	F	translation factor activity, nucleic acid binding	5	90	75	24075	1.2e-05	0.00028	// Q6H4L2 // Q2QP54 // Q851Y8 // Q7XTK1 // P35683
GO:0016817	F	hydrolase activity, acting on acid anhydrides	7	90	764	24075	0.025	0.16	// Q5JK84 // Q851Y8 // P0C522 // Q7XTK1 // P35683 // Q109G2 // Q6H4L2
GO:0005215	F	transporter activity	8	90	941	24075	0.025	0.16	// Q6K548 // P0C522 // Q84P97 // Q0DY33 // A4ZYN4 // Q33AF5 // Q0DJC0 // Q2QPW3
GO:0017111	F	nucleoside-triphosphatase activity	7	90	726	24075	0.02	0.16	// Q5JK84 // Q851Y8 // P0C522 // Q7XTK1 // P35683 // Q109G2 // Q6H4L2
GO:0016818	F	hydrolase activity, acting on acid anhydrides, in phosphorus-containing anhydrides	7	90	759	24075	0.024	0.16	// Q5JK84 // Q851Y8 // P0C522 // Q7XTK1 // P35683 // Q109G2 // Q6H4L2
GO:0016462	F	pyrophosphatase activity	7	90	743	24075	0.022	0.16	// Q5JK84 // Q851Y8 // P0C522 // Q7XTK1 // P35683 // Q109G2 // Q6H4L2
GO:0000166	F	nucleotide binding	19	90	3874	24075	0.13	0.72	// Q5JK84 // Q851S8 // Q851Y8 // P0C522 // Q07661 // Q6YT73 // Q7FAH2 // Q75IR7 // Q7XTK1 // P35683 // Q6H443 // Q6ZGC2 // Q109G2 // Q6H4L2 // Q6YUK5 // Q65XK0 // Q6ZFJ9 // Q7XI67 // Q2QVC1
GO:0003676	F	nucleic acid binding	19	90	8251	24075	1	1	// Q5JK84 // Q851Y8 // Q2QP54 // Q850W6 // Q7F4T2 // Q6ER67 // Q7XTK1 // P35683 // B7F845 // Q7XAA5 // Q69UI1 // Q7XSA6 // Q6H443 // Q109G2 // Q8GZY2 // Q6H4L2 // Q69LE7 // P0C497 // P0C443
GO:0005488	F	binding	48	90	16823	24075	1	1	// Q6ZIY1 // Q8H620 // Q7F4T2 // Q7FAH2 // P35683 // Q7XAA5 // Q43007 // Q7XSA6 // Q8GZY2 // Q7XV11 // P0C497 // Q6ZFJ9 // Q69XJ4 // Q69S39 // P0C443 // Q69LE7 // Q6YT73 // Q75IR7 // Q69UI1 // Q6ZGC2 // Q109G2 // Q7F4T1 // Q69RJ0 // Q0DB64 // Q6ZF30 // Q07661 // Q851Y8 // Q6ER67 // Q7XI67 // Q65XK0 // B7F845 // Q8GTK8 // Q7XS58 // Q6YUK5 // B7EA73 // Q6ZIT9 // Q2QVC1 // Q7XSV2 // Q5JK84 // Q851S8…
GO:0016740	F	transferase activity	11	90	6190	24075	1	1	// Q07661 // Q9SMB1 // Q6ZKK5 // Q93WY5 // Q688Q8 // Q2QLX5 // Q2QWU7 // Q7XS58 // Q8H8D8 // P0C497 // Q69LE7
GO:0016787	F	hydrolase activity	18	90	4901	24075	0.58	1	// Q5JK84 // Q10MJ1 // Q9LST4 // Q851Y8 // Q6ZKK5 // P0C522 // Q69LE7 // Q5WN02 // Q7XTK1 // P35683 // Q53PY7 // Q6ZIY1 // Q43007 // Q6ZGC2 // Q109G2 // Q6H4L2 // B7EA73 // Q2QN11
GO:0003824	F	catalytic activity	52	90	12724	24075	0.2	1	// Q9LST4 // Q6ZIY1 // Q8H620 // Q7FAH2 // P35683 // Q2QLX5 // Q43007 // P17784 // P0C497 // Q69LE7 // Q6F361 // Q69XJ4 // Q69S39 // Q10MJ1 // Q7XSV2 // Q6YT73 // Q75IR7 // Q7XUP7 // Q6ZGC2 // Q109G2 // Q7F4T1 // Q69RJ0 // Q0DB64 // Q10ML0 // Q07661 // Q9SMB1 // Q851Y8 // Q8H4V1 // Q93WY5 // Q7XI67 // Q65XK0 // Q8GTK8 // Q7XS58 // Q8H8D8 // B7EA73 // Q6ZIT9 // Q2QVC1 // Q5JK84 // Q851S8 // Q6ER94…
GO:0003723	F	RNA binding	11	90	3190	24075	0.66	1	// Q5JK84 // Q6ER67 // Q850W6 // Q7F4T2 // B7F845 // Q69UI1 // Q7XSA6 // Q109G2 // Q69LE7 // P0C497 // P0C443
GO:0005737	C	cytoplasm	59	90	1263	24075	2.6e-52	2.2e-50	// Q9LST4 // Q0DJC0 // Q7X752 // Q7F4T1 // Q7F4T2 // Q8GZY2 // B7EA73 // Q7XSA6 // Q6YUK5 // Q6H8H3 // Q33AF5 // Q7XV11 // P0C497 // Q84PB7 // Q53QG2 // Q69XJ4 // Q69NK4 // Q10MJ1 // Q7Y199 // P17784 // Q6ZFJ9 // Q6YT73 // Q10SM7 // Q75IR7 // Q6ZLB8 // Q7XUP7 // Q69UI1 // Q6ZGC2 // Q109G2 // Q69RJ0 // Q69LE7 // Q69S39 // Q53PC6 // Q7FAH2 // Q84P97 // Q8H4V1 // Q6ER67 // Q93WY5 // Q65XK0 // B7F845…
GO:0044444	C	cytoplasmic part	49	90	966	24075	1.6e-43	6.8e-42	// Q7X752 // Q7F4T1 // Q7F4T2 // Q7XSA6 // Q8GZY2 // Q6H8H3 // Q33AF5 // Q7XV11 // P0C497 // Q84PB7 // Q53QG2 // Q69XJ4 // Q69NK4 // Q10MJ1 // Q7Y199 // Q69LE7 // Q6YT73 // Q10SM7 // Q84P97 // Q6ZLB8 // Q7XUP7 // Q69UI1 // Q6ZGC2 // Q109G2 // Q69RJ0 // Q0DJC0 // Q69S39 // Q53PC6 // Q8H4V1 // Q6ER67 // Q65XK0 // B7F845 // Q7XS58 // Q8H4T5 // Q6ZIT9 // Q851S8 // Q6K548 // Q6ER94 // P0C522 // Q2QP54…
GO:0009536	C	plastid	18	90	37	24075	4e-31	1.1e-29	// Q10MJ1 // Q6ER94 // Q8H4V1 // Q7XD45 // P0C443 // Q7F4T2 // Q688Q8 // Q851S8 // Q69LE7 // Q65XK0 // Q6ZF30 // Q7F4T1 // Q69RJ0 // Q7XV11 // P0C497 // Q84PB7 // Q69XJ4 // Q69S39
GO:0005622	C	intracellular	65	90	4116	24075	2.3e-30	4.9e-29	// Q9LST4 // Q0DJC0 // Q7X752 // Q7F4T1 // Q7F4T2 // Q8GZY2 // B7EA73 // Q7XSA6 // Q7XTK1 // Q6YUK5 // Q6H8H3 // Q33AF5 // Q7XV11 // P0C497 // Q84PB7 // Q53QG2 // Q69XJ4 // Q69NK4 // Q10MJ1 // Q7Y199 // P17784 // Q6ZFJ9 // Q6YT73 // Q10SM7 // Q75IR7 // Q6ZLB8 // Q7XUP7 // Q69UI1 // Q6ZGC2 // Q109G2 // Q69RJ0 // Q69LE7 // Q69S39 // Q53PC6 // Q07661 // Q7FAH2 // Q851Y8 // Q8H4V1 // Q6ER67 // Q93WY5…
GO:0044424	C	intracellular part	61	90	3529	24075	7.2e-30	1.2e-28	// Q9LST4 // Q0DJC0 // Q7X752 // Q7F4T1 // Q7F4T2 // Q8GZY2 // B7EA73 // Q7XSA6 // Q6YUK5 // Q6H8H3 // Q33AF5 // Q7XV11 // P0C497 // Q84PB7 // Q53QG2 // Q69XJ4 // Q69NK4 // Q10MJ1 // Q7Y199 // P17784 // Q6ZFJ9 // Q6YT73 // Q10SM7 // Q75IR7 // Q6ZLB8 // Q7XUP7 // Q69UI1 // Q6ZGC2 // Q109G2 // Q69RJ0 // Q69LE7 // Q69S39 // Q53PC6 // Q7FAH2 // Q84P97 // Q8H4V1 // Q6ER67 // Q93WY5 // Q65XK0 // B7F845…
GO:0005623	C	cell	73	90	5945	24075	5e-29	6.1e-28	// Q9LST4 // Q0DJC0 // Q7X752 // Q60EY9 // Q7F4T2 // Q8GZY2 // B7EA73 // Q7XAA5 // Q43007 // Q7XSA6 // Q7XTK1 // Q6YUK5 // Q6H8H3 // Q33AF5 // Q7XV11 // P0C497 // O80414 // Q53QG2 // Q69XJ4 // Q69NK4 // Q10MJ1 // Q7XSV2 // P17784 // Q84PB7 // Q6YT73 // Q10SM7 // Q75IR7 // Q6ZLB8 // Q7XUP7 // Q69UI1 // Q6ZGC2 // Q109G2 // Q7F4T1 // Q69RJ0 // Q53PA7 // Q69LE7 // Q69S39 // Q53PC6 // Q6ZFJ9 // Q07661…
GO:0044464	C	cell part	73	90	5945	24075	5e-29	6.1e-28	// Q9LST4 // Q0DJC0 // Q7X752 // Q60EY9 // Q7F4T2 // Q8GZY2 // B7EA73 // Q7XAA5 // Q43007 // Q7XSA6 // Q7XTK1 // Q6YUK5 // Q6H8H3 // Q33AF5 // Q7XV11 // P0C497 // O80414 // Q53QG2 // Q69XJ4 // Q69NK4 // Q10MJ1 // Q7XSV2 // P17784 // Q84PB7 // Q6YT73 // Q10SM7 // Q75IR7 // Q6ZLB8 // Q7XUP7 // Q69UI1 // Q6ZGC2 // Q109G2 // Q7F4T1 // Q69RJ0 // Q53PA7 // Q69LE7 // Q69S39 // Q53PC6 // Q6ZFJ9 // Q07661…
GO:0005829	C	cytosol	13	90	34	24075	1.4e-21	1.5e-20	// Q7Y199 // Q8H4V1 // Q7X752 // Q688Q8 // Q5WN02 // Q6ZLB8 // Q7XUP7 // Q53PY7 // Q69UI1 // Q7XSA6 // Q6ZGC2 // Q8H4T5 // P0C497
GO:0043226	C	organelle	47	90	2859	24075	2e-20	1.7e-19	// Q9LST4 // Q7X752 // Q7F4T1 // Q7F4T2 // Q7XSA6 // Q8GZY2 // Q6H8H3 // Q33AF5 // Q7XV11 // P0C497 // Q84PB7 // Q53QG2 // Q69XJ4 // Q69NK4 // Q10MJ1 // Q7Y199 // Q69LE7 // Q6YT73 // Q10SM7 // Q84P97 // Q6ZLB8 // Q69UI1 // Q6ZGC2 // Q69RJ0 // Q0DJC0 // Q69S39 // Q53PC6 // Q8H4V1 // Q6ER67 // Q65XK0 // B7F845 // Q7XS58 // Q8H4T5 // Q6ZIT9 // Q5JK84 // Q851S8 // Q6K548 // Q6ER94 // P0C522 // Q2QP54…
GO:0043229	C	intracellular organelle	47	90	2859	24075	2e-20	1.7e-19	// Q9LST4 // Q7X752 // Q7F4T1 // Q7F4T2 // Q7XSA6 // Q8GZY2 // Q6H8H3 // Q33AF5 // Q7XV11 // P0C497 // Q84PB7 // Q53QG2 // Q69XJ4 // Q69NK4 // Q10MJ1 // Q7Y199 // Q69LE7 // Q6YT73 // Q10SM7 // Q84P97 // Q6ZLB8 // Q69UI1 // Q6ZGC2 // Q69RJ0 // Q0DJC0 // Q69S39 // Q53PC6 // Q8H4V1 // Q6ER67 // Q65XK0 // B7F845 // Q7XS58 // Q8H4T5 // Q6ZIT9 // Q5JK84 // Q851S8 // Q6K548 // Q6ER94 // P0C522 // Q2QP54…
GO:0032991	C	macromolecular complex	28	90	1207	24075	3.7e-15	2.9e-14	// Q9LST4 // Q7X752 // Q7F4T1 // Q7F4T2 // Q7XSA6 // Q8GZY2 // Q6H8H3 // Q33AF5 // P0C497 // Q69NK4 // Q53QG2 // Q84P97 // Q6ZLB8 // Q69UI1 // Q109G2 // Q6ZF30 // Q7Y199 // Q6ER67 // B7F845 // Q8H4T5 // Q5JK84 // Q6K548 // P0C522 // Q850W6 // Q6H443 // Q53PC6 // Q6ZJI3 // P0C443
GO:0030529	C	ribonucleoprotein complex	19	90	438	24075	5.2e-15	3.7e-14	// Q5JK84 // Q7Y199 // Q6ER67 // Q7X752 // Q850W6 // Q7F4T2 // Q53QG2 // Q6ZLB8 // B7F845 // Q8H4T5 // Q69UI1 // Q7XSA6 // Q6H443 // Q109G2 // Q8GZY2 // Q6H8H3 // P0C497 // P0C443 // Q69NK4
GO:0043231	C	intracellular membrane-bounded organelle	35	90	2296	24075	1.2e-13	8.1e-13	// Q9LST4 // Q7F4T1 // Q7F4T2 // Q33AF5 // Q7XV11 // P0C497 // Q84PB7 // Q69XJ4 // Q69S39 // Q10MJ1 // Q69LE7 // Q6YT73 // Q10SM7 // Q84P97 // Q69UI1 // Q6ZGC2 // Q69RJ0 // Q0DJC0 // Q53PC6 // Q8H4V1 // Q65XK0 // Q7XS58 // Q6ZIT9 // Q5JK84 // Q851S8 // Q6K548 // Q6ER94 // P0C522 // Q2QP54 // Q850W6 // Q7XD45 // Q688Q8 // Q0DY33 // Q6ZF30 // P0C443
GO:0044446	C	intracellular organelle part	29	90	1521	24075	1.4e-13	8.2e-13	// Q7X752 // Q7F4T1 // Q7F4T2 // Q7XSA6 // Q33AF5 // Q7XV11 // P0C497 // Q84PB7 // Q69S39 // Q10MJ1 // Q10SM7 // Q84P97 // Q6ZLB8 // Q69UI1 // Q0DJC0 // Q6ZF30 // Q7Y199 // Q6ER67 // B7F845 // Q8H4T5 // Q6ZIT9 // Q5JK84 // Q6K548 // P0C522 // Q2QP54 // Q850W6 // Q688Q8 // Q0DY33 // Q53PC6
GO:0044422	C	organelle part	29	90	1521	24075	1.4e-13	8.2e-13	// Q7X752 // Q7F4T1 // Q7F4T2 // Q7XSA6 // Q33AF5 // Q7XV11 // P0C497 // Q84PB7 // Q69S39 // Q10MJ1 // Q10SM7 // Q84P97 // Q6ZLB8 // Q69UI1 // Q0DJC0 // Q6ZF30 // Q7Y199 // Q6ER67 // B7F845 // Q8H4T5 // Q6ZIT9 // Q5JK84 // Q6K548 // P0C522 // Q2QP54 // Q850W6 // Q688Q8 // Q0DY33 // Q53PC6
GO:0043227	C	membrane-bounded organelle	35	90	2319	24075	1.6e-13	8.8e-13	// Q9LST4 // Q7F4T1 // Q7F4T2 // Q33AF5 // Q7XV11 // P0C497 // Q84PB7 // Q69XJ4 // Q69S39 // Q10MJ1 // Q69LE7 // Q6YT73 // Q10SM7 // Q84P97 // Q69UI1 // Q6ZGC2 // Q69RJ0 // Q0DJC0 // Q53PC6 // Q8H4V1 // Q65XK0 // Q7XS58 // Q6ZIT9 // Q5JK84 // Q851S8 // Q6K548 // Q6ER94 // P0C522 // Q2QP54 // Q850W6 // Q7XD45 // Q688Q8 // Q0DY33 // Q6ZF30 // P0C443
GO:0005840	C	ribosome	17	90	397	24075	2e-13	1e-12	// Q6H443 // Q7Y199 // Q6ER67 // Q7X752 // Q850W6 // Q7F4T2 // Q53QG2 // Q6ZLB8 // B7F845 // Q8H4T5 // Q69UI1 // Q7XSA6 // Q8GZY2 // Q6H8H3 // P0C497 // P0C443 // Q69NK4
GO:0005739	C	mitochondrion	10	90	162	24075	9e-10	4.3e-09	// Q6K548 // P0C522 // Q2QP54 // Q850W6 // Q7F4T2 // Q84P97 // Q0DY33 // Q6ZGC2 // Q7XS58 // Q0DJC0
GO:0031967	C	organelle envelope	8	90	142	24075	9.2e-08	4.2e-07	// Q6K548 // P0C522 // Q84P97 // Q0DY33 // Q7XV11 // Q84PB7 // Q0DJC0 // Q6ZF30
GO:0031975	C	envelope	8	90	167	24075	3e-07	1.3e-06	// Q6K548 // P0C522 // Q84P97 // Q0DY33 // Q7XV11 // Q84PB7 // Q0DJC0 // Q6ZF30
GO:0016020	C	membrane	22	90	2115	24075	8.7e-06	3.6e-05	// Q7F4T1 // B7EA73 // Q7XAA5 // Q43007 // Q33AF5 // Q7XV11 // Q84PB7 // Q69S39 // O80414 // Q10SM7 // Q84P97 // Q53PA7 // Q0DJC0 // Q6ZF30 // A4ZYN4 // Q2QPW3 // Q6ZIT9 // Q6K548 // P0C522 // Q60EY9 // Q0DY33 // Q53PC6
GO:0043232	C	intracellular non-membrane-bounded organelle	17	90	1494	24075	3.7e-05	0.00014	// Q6H443 // Q7Y199 // Q6ER67 // Q7X752 // Q850W6 // Q7F4T2 // Q53QG2 // Q6ZLB8 // B7F845 // Q8H4T5 // Q69UI1 // Q7XSA6 // Q8GZY2 // Q6H8H3 // P0C497 // P0C443 // Q69NK4
GO:0043228	C	non-membrane-bounded organelle	17	90	1494	24075	3.7e-05	0.00014	// Q6H443 // Q7Y199 // Q6ER67 // Q7X752 // Q850W6 // Q7F4T2 // Q53QG2 // Q6ZLB8 // B7F845 // Q8H4T5 // Q69UI1 // Q7XSA6 // Q8GZY2 // Q6H8H3 // P0C497 // P0C443 // Q69NK4

## Sheet: c.Upregulated proteins at 6h
Suppl. Table S3c: Details of GO enrichment results for the upregulated proteins in Qingliu compared with TN1 at 6 h of insect herbivory
GO_acc	term_type	Term	queryitem	querytotal	bgitem	bgtotal	pvalue	FDR	entries
GO:0019748	P	secondary metabolic process	6	51	64	24075	7.8e-09	3.5e-07	// P14717 // Q7X7I6 // Q945W5 // Q2R3A1 // Q6YY41 // Q8W250
GO:0009056	P	catabolic process	7	51	433	24075	3.7e-05	0.00084	// Q6YXI1 // P14717 // Q7X7I6 // Q2R8W8 // P42211 // Q945W5 // Q69LE7
GO:0005975	P	carbohydrate metabolic process	7	51	833	24075	0.0018	0.028	// Q6YXI1 // Q6YYW3 // Q7X7I6 // Q6K2P3 // Q655Y9 // P31924 // Q8W250
GO:0006629	P	lipid metabolic process	5	51	528	24075	0.0053	0.06	// Q8W250 // Q0DZZ3 // P42211 // Q6H7Q6 // Q84QK0
GO:0044267	P	cellular protein metabolic process	9	51	2877	24075	0.15	1	// Q2R8W8 // Q7Y199 // Q7F4T1 // Q6Z8J5 // P12330 // Q69W37 // Q2QV45 // Q6ZFJ9 // O80414
GO:0044260	P	cellular macromolecule metabolic process	12	51	9350	24075	0.99	1	// Q6YXI1 // Q2R8W8 // Q7Y199 // Q7X7I6 // Q7F4T1 // Q6Z8J5 // Q2QV45 // Q69W37 // Q69LE7 // P12330 // Q6ZFJ9 // O80414
GO:0044238	P	primary metabolic process	25	51	11969	24075	0.59	1	// Q7X7I6 // Q7F4T1 // Q6K2P3 // Q2QV45 // Q6H7Q6 // Q6YY41 // Q6ZFJ9 // P14717 // Q655Y9 // Q69LE7 // P31924 // O80414 // Q69W37 // Q7Y199 // P42211 // P12330 // Q945W5 // Q2R8W8 // Q6YXI1 // Q6YYW3 // Q6Z8J5 // Q0DZZ3 // Q2R3A1 // Q84QK0 // Q8W250
GO:0019538	P	protein metabolic process	10	51	4333	24075	0.44	1	// Q2R8W8 // Q7Y199 // Q7F4T1 // P42211 // Q6Z8J5 // Q2QV45 // Q69W37 // P12330 // Q6ZFJ9 // O80414
GO:0009987	P	cellular process	31	51	12839	24075	0.18	1	// Q6YY64 // Q7X7I6 // Q7F4T1 // Q2R1V8 // Q2QV45 // Q5ZDZ8 // Q6H7Q6 // Q6YY41 // P41344 // Q69LE7 // Q69S39 // Q8L5K0 // P14717 // Q6ZFJ9 // Q10SM7 // P31924 // Q2QRA2 // O80414 // Q69W37 // Q7Y199 // P12330 // Q945W5 // Q7XUC9 // Q2R8W8 // Q6YXI1 // Q6YYW3 // Q6Z8J5 // Q6Z6Y1 // Q2R3A1 // Q84QK0 // Q8W250
GO:0044237	P	cellular metabolic process	27	51	10696	24075	0.14	1	// Q7X7I6 // Q7F4T1 // Q2R1V8 // Q2QV45 // Q5ZDZ8 // Q6H7Q6 // Q6YY41 // P41344 // Q69LE7 // Q69S39 // P14717 // Q6ZFJ9 // P31924 // Q2QRA2 // O80414 // Q69W37 // Q7Y199 // P12330 // Q945W5 // Q2R8W8 // Q6YXI1 // Q6YYW3 // Q6Z8J5 // Q6Z6Y1 // Q2R3A1 // Q84QK0 // Q8W250
GO:0043170	P	macromolecule metabolic process	13	51	10433	24075	1	1	// Q6YXI1 // Q2R8W8 // Q7Y199 // Q7X7I6 // Q7F4T1 // P42211 // Q6Z8J5 // Q2QV45 // Q69W37 // Q69LE7 // P12330 // Q6ZFJ9 // O80414
GO:0044249	P	cellular biosynthetic process	13	51	5890	24075	0.49	1	// Q6YXI1 // P14717 // Q7Y199 // Q69W37 // Q2R1V8 // Q6Z6Y1 // Q5ZDZ8 // Q6H7Q6 // Q8W250 // Q6YY41 // Q2R3A1 // O80414 // Q84QK0
GO:0009058	P	biosynthetic process	13	51	6085	24075	0.54	1	// Q6YXI1 // P14717 // Q7Y199 // Q69W37 // Q2R1V8 // Q6Z6Y1 // Q5ZDZ8 // Q6H7Q6 // Q8W250 // Q6YY41 // Q2R3A1 // O80414 // Q84QK0
GO:0008152	P	metabolic process	32	51	14398	24075	0.39	1	// Q7X7I6 // Q7F4T1 // Q6K2P3 // Q2R1V8 // Q2QV45 // Q5ZDZ8 // Q6H7Q6 // Q6YY41 // P41344 // Q69LE7 // Q69S39 // P14717 // Q655Y9 // Q6ZFJ9 // Q69W37 // P31924 // Q2QRA2 // O80414 // Q0DWH1 // Q7Y199 // P42211 // P12330 // Q945W5 // Q2R8W8 // Q6YXI1 // Q6YYW3 // Q6Z8J5 // Q6Z6Y1 // Q0DZZ3 // Q2R3A1 // Q84QK0 // Q8W250
GO:0003824	F	catalytic activity	36	51	12724	24075	0.0076	0.087	// Q7XN11 // Q6ZFI6 // Q6ZIY1 // Q7X7I6 // Q7F4T1 // Q6K2P3 // Q8GSE8 // Q2R1V8 // Q6H7Q6 // Q6YY41 // P41344 // Q69LE7 // Q69S39 // Q8L5K0 // Q10MJ1 // Q942P9 // P14717 // Q655Y9 // P31924 // Q2QRA2 // Q0DWH1 // P42211 // Q6ZDS0 // Q945W5 // Q0JJ18 // Q2R8W8 // Q6YXI1 // Q6YYW3 // Q6Z8J5 // Q7X8I9 // Q6Z6Y1 // Q0DZZ3 // Q2R3A1 // Q84QK0 // Q8W250 // Q7F2G3
GO:0016787	F	hydrolase activity	12	51	4901	24075	0.34	1	// Q10MJ1 // Q942P9 // Q2R8W8 // Q6ZIY1 // Q655Y9 // P42211 // Q8GSE8 // Q6ZDS0 // Q6Z6Y1 // Q2QRA2 // Q0JJ18 // Q69LE7
GO:0016740	F	transferase activity	9	51	6190	24075	0.94	1	// Q7XN11 // Q6Z6Y1 // Q945W5 // P31924 // Q0DZZ3 // Q2R3A1 // Q6ZFI6 // Q6YY41 // Q69LE7
GO:0005488	F	binding	24	51	16823	24075	1	1	// Q7XN11 // Q6ZIY1 // Q7X7I6 // Q7F4T1 // Q6K2P3 // Q2R1V8 // Q2QV45 // Q6K6Z4 // Q69LE7 // Q69S39 // Q8L5K0 // Q942P9 // Q6ZFJ9 // Q0DJC3 // Q84QK0 // Q7XN85 // P12330 // Q7XUC9 // Q6Z8J5 // Q69W37 // Q8W250 // Q0DWH1 // Q7F2G3 // Q6H7Q6
GO:0000166	F	nucleotide binding	6	51	3874	24075	0.85	1	// Q7X7I6 // Q2QV45 // Q84QK0 // Q8W250 // Q7XN85 // Q6ZFJ9
GO:0009536	C	plastid	8	51	37	24075	4.6e-14	2.5e-12	// Q10MJ1 // Q7F4T1 // P12330 // Q8W250 // P41344 // Q6ATY4 // Q69LE7 // Q69S39
GO:0005737	C	cytoplasm	20	51	1263	24075	4.5e-13	1.2e-11	// Q0DWH1 // Q7XN11 // Q6Z6Y1 // P14717 // Q7Y199 // Q6YY64 // Q7F4T1 // Q10SM7 // P42211 // Q10MJ1 // Q69LE7 // P12330 // Q945W5 // Q69W37 // Q6Z8J5 // Q8W250 // P41344 // Q6ATY4 // Q6ZFJ9 // Q69S39
GO:0044444	C	cytoplasmic part	16	51	966	24075	9.4e-11	1.7e-09	// Q7XN11 // Q7Y199 // Q6YY64 // Q7F4T1 // Q10SM7 // P42211 // Q10MJ1 // Q6Z8J5 // P12330 // Q6Z6Y1 // Q69W37 // Q8W250 // P41344 // Q6ATY4 // Q69LE7 // Q69S39
GO:0044424	C	intracellular part	22	51	3529	24075	9.4e-07	1.3e-05	// Q7XN11 // Q6YY64 // Q7F4T1 // Q6YY41 // P41344 // Q6ATY4 // Q69LE7 // Q69S39 // Q10MJ1 // P14717 // Q6ZFJ9 // Q10SM7 // Q0DWH1 // Q7Y199 // P42211 // P12330 // Q945W5 // Q7XUC9 // Q6Z8J5 // Q6Z6Y1 // Q69W37 // Q8W250
GO:0009579	C	thylakoid	5	51	93	24075	2e-06	2.2e-05	// Q7F4T1 // P41344 // Q6ATY4 // P12330 // Q69S39
GO:0005622	C	intracellular	23	51	4116	24075	3.2e-06	2.9e-05	// Q7XN11 // Q6YY64 // Q7F4T1 // Q6YY41 // P41344 // Q6ATY4 // Q69LE7 // Q69S39 // Q10MJ1 // Q84QK0 // P14717 // Q6ZFJ9 // Q10SM7 // Q0DWH1 // Q7Y199 // P42211 // P12330 // Q945W5 // Q7XUC9 // Q6Z8J5 // Q6Z6Y1 // Q69W37 // Q8W250
GO:0044446	C	intracellular organelle part	12	51	1521	24075	6.5e-05	0.00044	// Q10MJ1 // Q7Y199 // Q6YY64 // Q7F4T1 // Q10SM7 // Q6Z8J5 // P12330 // Q7XUC9 // Q8W250 // P41344 // Q6ATY4 // Q69S39
GO:0044422	C	organelle part	12	51	1521	24075	6.5e-05	0.00044	// Q10MJ1 // Q7Y199 // Q6YY64 // Q7F4T1 // Q10SM7 // Q6Z8J5 // P12330 // Q7XUC9 // Q8W250 // P41344 // Q6ATY4 // Q69S39
GO:0005623	C	cell	25	51	5945	24075	0.00015	0.00091	// Q7XN11 // Q6YY64 // Q7F4T1 // Q6YY41 // P41344 // Q6ATY4 // Q6ZFJ9 // Q69S39 // Q8L5K0 // Q10MJ1 // P14717 // Q69LE7 // Q10SM7 // Q69W37 // O80414 // Q0DWH1 // Q7Y199 // P42211 // P12330 // Q945W5 // Q7XUC9 // Q6Z8J5 // Q6Z6Y1 // Q84QK0 // Q8W250
GO:0043229	C	intracellular organelle	16	51	2859	24075	0.00019	0.00093	// Q7XN11 // Q7Y199 // Q6YY64 // Q7F4T1 // Q10SM7 // P42211 // Q10MJ1 // Q6Z8J5 // P12330 // Q7XUC9 // Q6YY41 // Q8W250 // P41344 // Q6ATY4 // Q69LE7 // Q69S39
GO:0043226	C	organelle	16	51	2859	24075	0.00019	0.00093	// Q7XN11 // Q7Y199 // Q6YY64 // Q7F4T1 // Q10SM7 // P42211 // Q10MJ1 // Q6Z8J5 // P12330 // Q7XUC9 // Q6YY41 // Q8W250 // P41344 // Q6ATY4 // Q69LE7 // Q69S39
GO:0043231	C	intracellular membrane-bounded organelle	14	51	2296	24075	0.00022	0.001	// Q7XN11 // Q7F4T1 // Q10SM7 // P42211 // Q10MJ1 // Q6Z8J5 // P12330 // Q7XUC9 // Q6YY41 // Q8W250 // P41344 // Q6ATY4 // Q69LE7 // Q69S39
GO:0043227	C	membrane-bounded organelle	14	51	2319	24075	0.00025	0.001	// Q7XN11 // Q7F4T1 // Q10SM7 // P42211 // Q10MJ1 // Q6Z8J5 // P12330 // Q7XUC9 // Q6YY41 // Q8W250 // P41344 // Q6ATY4 // Q69LE7 // Q69S39
GO:0044464	C	cell part	24	51	5945	24075	0.00044	0.0017	// Q7XN11 // Q6YY64 // Q7F4T1 // Q6YY41 // P41344 // Q6ATY4 // Q6ZFJ9 // Q69S39 // Q10MJ1 // Q84QK0 // P14717 // Q69LE7 // Q10SM7 // O80414 // Q0DWH1 // Q7Y199 // P42211 // P12330 // Q945W5 // Q7XUC9 // Q6Z8J5 // Q6Z6Y1 // Q69W37 // Q8W250
GO:0032991	C	macromolecular complex	6	51	1207	24075	0.042	0.15	// Q7Y199 // Q6YY64 // Q7F4T1 // P12330 // Q69W37 // Q7XUC9
GO:0016020	C	membrane	8	51	2115	24075	0.076	0.26	// Q7F4T1 // Q10SM7 // Q6Z8J5 // P12330 // P41344 // Q6ATY4 // O80414 // Q69S39

## Sheet: d.Downregulated proteins at 6h
Suppl. Table S3d: Details of GO enrichment results for the downregulated proteins in Qingliu compared with TN1 at 6 h of insect herbivory
GO_acc	term_type	Term	queryitem	querytotal	bgitem	bgtotal	pvalue	FDR	entries
GO:0009056	P	catabolic process	14	65	433	24075	1.2e-11	9e-10	// Q9LST4 // Q7XSV2 // Q10LR5 // Q93WY5 // Q2QN11 // Q8H3Q7 // B7EA73 // Q5U1S3 // Q6ZL94 // Q7X6F6 // Q0D9C4 // Q6ER49 // B7EAG0 // Q6F361
GO:0006519	P	cellular amino acid and derivative metabolic process	13	65	391	24075	5e-11	1.9e-09	// Q6ZAA5 // Q9SMB1 // Q93WY5 // Q337Y2 // Q2R0I1 // Q65XK0 // Q7XID8 // Q2QLX5 // Q7XCK0 // P14654 // Q2QLY4 // Q10NW0 // Q2QVC1
GO:0006412	P	translation	11	65	595	24075	6e-07	1.5e-05	// B7F845 // Q8SAY0 // Q851Y8 // Q7X752 // Q850W6 // Q84ZP1 // Q7XID8 // Q10PV6 // Q60E59 // Q7XSA6 // Q6H8H3
GO:0044237	P	cellular metabolic process	45	65	10696	24075	4.8e-05	0.00092	// Q6ZAA5 // Q9LST4 // Q7X752 // Q5SN59 // B7EA73 // Q2QLX5 // Q6ZL94 // B7EWY7 // Q7XCK0 // P14654 // Q6H8H3 // Q6F361 // Q10PV6 // Q7XSV2 // Q8H3Q7 // Q7XID8 // Q7XUP7 // Q5U1S3 // Q0JB40 // Q8SAY0 // Q9SMB1 // Q851Y8 // Q93WY5 // Q84ZP1 // Q75M32 // Q65XK0 // Q337Y2 // B7F845 // Q2QLY4 // Q10NW0 // B7EAG0 // Q6ZIT9 // Q2QVC1 // Q75HJ0 // Q851S8 // Q60E59 // Q850W6 // Q2QP59 // Q0D9C4 // Q9FWK4…
GO:0009987	P	cellular process	47	65	12839	24075	0.0014	0.021	// Q6ZAA5 // Q9LST4 // Q7X752 // Q5SN59 // B7EA73 // Q0J716 // Q6ZL94 // B7EWY7 // Q7XCK0 // P14654 // Q6H8H3 // Q33AF5 // Q6F361 // Q10PV6 // Q7XSV2 // Q8H3Q7 // Q7XID8 // Q7XUP7 // Q5U1S3 // Q0JB40 // Q8SAY0 // Q9SMB1 // Q851Y8 // Q93WY5 // Q84ZP1 // Q75M32 // Q65XK0 // Q337Y2 // B7F845 // Q2QLY4 // Q10NW0 // B7EAG0 // Q6ZIT9 // Q2QVC1 // Q75HJ0 // Q851S8 // Q2QLX5 // Q60E59 // Q850W6 // Q2QP59…
GO:0008152	P	metabolic process	50	65	14398	24075	0.0028	0.036	// Q6ZAA5 // Q9LST4 // Q8LP96 // Q7X752 // Q5SN59 // B7EA73 // Q2QLX5 // Q6ZL94 // B7EWY7 // Q7XCK0 // P14654 // Q6H8H3 // Q6F361 // Q10PV6 // Q7XSV2 // Q8H3Q7 // Q8SAY0 // Q7XID8 // Q7XUP7 // Q5U1S3 // Q0JB40 // Q0DB64 // Q94CR1 // Q9SMB1 // Q851Y8 // Q93WY5 // Q84ZP1 // Q75M32 // Q65XK0 // Q337Y2 // B7F845 // Q7X6F6 // Q2QLY4 // Q10NW0 // B7EAG0 // Q6ZIT9 // Q2QVC1 // Q75HJ0 // Q851S8 // Q60E59…
GO:0044267	P	cellular protein metabolic process	15	65	2877	24075	0.0088	0.096	// Q7XUP7 // Q8SAY0 // Q9LST4 // Q851Y8 // Q7X752 // Q850W6 // Q84ZP1 // Q7XID8 // Q10PV6 // Q60E59 // B7F845 // Q7XSA6 // Q75M32 // Q6H8H3 // Q6ZIT9
GO:0044249	P	cellular biosynthetic process	24	65	5890	24075	0.017	0.16	// Q6ZAA5 // B7EWY7 // Q7X752 // Q2QLX5 // Q6ZL94 // Q7XSA6 // P14654 // Q6H8H3 // Q7XID8 // Q10PV6 // Q9SMB1 // Q851Y8 // Q84ZP1 // Q337Y2 // Q65XK0 // B7F845 // Q851S8 // Q10NW0 // Q2QVC1 // Q8SAY0 // Q60E59 // Q850W6 // Q2QP59 // Q2R0I1
GO:0009058	P	biosynthetic process	24	65	6085	24075	0.025	0.21	// Q6ZAA5 // B7EWY7 // Q7X752 // Q2QLX5 // Q6ZL94 // Q7XSA6 // P14654 // Q6H8H3 // Q7XID8 // Q10PV6 // Q9SMB1 // Q851Y8 // Q84ZP1 // Q337Y2 // Q65XK0 // B7F845 // Q851S8 // Q10NW0 // Q2QVC1 // Q8SAY0 // Q60E59 // Q850W6 // Q2QP59 // Q2R0I1
GO:0006950	P	response to stress	6	65	873	24075	0.031	0.24	// Q7XSV2 // Q5U1S3 // Q6ER49 // Q7XUP7 // Q0D9C4 // B7EAG0
GO:0050896	P	response to stimulus	6	65	1026	24075	0.059	0.38	// Q7XSV2 // Q5U1S3 // Q6ER49 // Q7XUP7 // Q0D9C4 // B7EAG0
GO:0010467	P	gene expression	11	65	2424	24075	0.059	0.38	// B7F845 // Q8SAY0 // Q851Y8 // Q7X752 // Q850W6 // Q84ZP1 // Q7XID8 // Q10PV6 // Q60E59 // Q7XSA6 // Q6H8H3
GO:0019538	P	protein metabolic process	17	65	4333	24075	0.066	0.39	// Q7XUP7 // Q8SAY0 // Q9LST4 // Q851Y8 // Q7X752 // Q850W6 // Q84ZP1 // Q7XID8 // Q10PV6 // Q60E59 // B7F845 // Q7XSA6 // Q75M32 // Q6H8H3 // B7EA73 // Q2QN11 // Q6ZIT9
GO:0005975	P	carbohydrate metabolic process	5	65	833	24075	0.075	0.41	// Q94CR1 // Q5SN59 // Q8H3Q7 // Q6F361 // Q7X6F6
GO:0044238	P	primary metabolic process	38	65	11969	24075	0.099	0.51	// Q6ZAA5 // Q9LST4 // Q7X752 // Q5SN59 // B7EA73 // Q2QLX5 // Q6ZL94 // Q7XCK0 // P14654 // Q6H8H3 // Q6F361 // Q10PV6 // Q8H3Q7 // Q7XID8 // Q7XUP7 // Q75M32 // Q8SAY0 // Q94CR1 // Q9SMB1 // Q851Y8 // Q93WY5 // Q84ZP1 // Q65XK0 // Q337Y2 // B7F845 // Q7X6F6 // Q2QLY4 // Q10NW0 // Q6ZIT9 // Q2QVC1 // Q75HJ0 // Q851S8 // Q60E59 // Q850W6 // Q2R0I1 // Q6Z6H0 // Q7XSA6 // Q2QN11
GO:0034645	P	cellular macromolecule biosynthetic process	11	65	5248	24075	0.87	1	// B7F845 // Q8SAY0 // Q851Y8 // Q7X752 // Q850W6 // Q84ZP1 // Q7XID8 // Q10PV6 // Q60E59 // Q7XSA6 // Q6H8H3
GO:0044260	P	cellular macromolecule metabolic process	18	65	9350	24075	0.98	1	// Q7XUP7 // Q8SAY0 // Q9LST4 // Q851Y8 // Q7X752 // Q850W6 // Q8H3Q7 // Q6ZIT9 // Q7XID8 // Q10PV6 // Q60E59 // B7F845 // Q7XSA6 // Q75M32 // Q6H8H3 // Q6Z6H0 // Q84ZP1 // Q75HJ0
GO:0006139	P	nucleobase, nucleoside, nucleotide and nucleic acid metabolic process	7	65	6695	24075	1	1	// Q851S8 // Q8H3Q7 // Q6Z6H0 // Q6ZL94 // Q7XSA6 // Q7XID8 // Q75HJ0
GO:0009059	P	macromolecule biosynthetic process	11	65	5252	24075	0.87	1	// B7F845 // Q8SAY0 // Q851Y8 // Q7X752 // Q850W6 // Q84ZP1 // Q7XID8 // Q10PV6 // Q60E59 // Q7XSA6 // Q6H8H3
GO:0043170	P	macromolecule metabolic process	21	65	10433	24075	0.97	1	// Q7XUP7 // Q8SAY0 // Q9LST4 // Q851Y8 // Q7X6F6 // Q6Z6H0 // Q7X752 // Q850W6 // Q8H3Q7 // Q6ZIT9 // B7EA73 // Q10PV6 // Q60E59 // B7F845 // Q7XSA6 // Q75M32 // Q6H8H3 // Q7XID8 // Q2QN11 // Q84ZP1 // Q75HJ0
GO:0006807	P	nitrogen compound metabolic process	18	65	7073	24075	0.66	1	// Q6ZAA5 // Q9SMB1 // Q8LP96 // Q8H3Q7 // Q65XK0 // Q7XID8 // Q9FWK4 // Q2QLX5 // Q6ZL94 // Q7XSA6 // P14654 // Q2QLY4 // Q6Z6H0 // Q851S8 // Q10NW0 // Q2QP59 // Q2QVC1 // Q75HJ0
GO:0005198	F	structural molecule activity	9	65	462	24075	4.6e-06	0.0001	// B7F845 // Q8SAY0 // Q7X752 // Q850W6 // Q84ZP1 // Q10PV6 // Q60E59 // Q7XSA6 // Q6H8H3
GO:0003824	F	catalytic activity	49	65	12724	24075	0.00016	0.0018	// Q6ZAA5 // Q9LST4 // Q8LP96 // Q0JB40 // B7EA73 // Q2QLX5 // Q6ZL94 // Q941Z0 // Q7XCK0 // P14654 // Q94CR1 // Q6F361 // Q7XSV2 // Q8LQ70 // Q8H3Q7 // Q7XID8 // Q7XUP7 // Q5U1S3 // Q75M32 // Q0DB64 // Q84PW3 // Q5SN59 // Q9SMB1 // Q851Y8 // Q93WY5 // Q9SDD6 // B7EWY7 // Q65XK0 // Q337Y2 // Q7X8G7 // Q7X6F6 // Q10S34 // Q2QLY4 // Q8H620 // Q10NW0 // B7EAG0 // Q6ZIT9 // Q2QVC1 // Q75HJ0 // Q851S8…
GO:0003676	F	nucleic acid binding	11	65	8251	24075	1	1	// Q2QYK4 // Q9FWK4 // Q8SAY0 // Q851Y8 // Q60E59 // Q850W6 // Q7XID8 // B7F845 // Q7XAA5 // Q7XSA6 // Q75HJ0
GO:0005488	F	binding	36	65	16823	24075	1	1	// Q6ZAA5 // Q8LP96 // Q8H620 // B7EA73 // Q67VM2 // Q6ZL94 // Q8SAY0 // B7SDG3 // P14654 // Q94CR1 // Q7XSV2 // Q8LQ70 // Q8H3Q7 // Q7XID8 // Q0DB64 // Q851Y8 // Q5U1S3 // Q65XK0 // Q337Y2 // B7F845 // Q10S34 // Q2QLY4 // Q6Z6H0 // B7EAG0 // Q6ZIT9 // Q2QVC1 // Q75HJ0 // Q2QYK4 // Q851S8 // Q7XAA5 // Q60E59 // Q850W6 // Q0D9C4 // Q9FWK4 // Q7XSA6 // Q6ER49
GO:0016740	F	transferase activity	9	65	6190	24075	0.99	1	// Q9SMB1 // Q93WY5 // Q5SN59 // Q2QP59 // Q10NW0 // Q2QLX5 // Q7XCK0 // Q2QLY4 // Q6Z6H0
GO:0000166	F	nucleotide binding	10	65	3874	24075	0.61	1	// Q6ZAA5 // Q851Y8 // Q8LQ70 // Q65XK0 // Q7XID8 // Q6ZL94 // P14654 // Q851S8 // Q2QVC1 // Q75HJ0
GO:0016787	F	hydrolase activity	8	65	4901	24075	0.97	1	// Q9LST4 // Q851Y8 // Q0JB40 // B7EA73 // Q7X6F6 // Q94CR1 // Q2QN11 // Q75HJ0
GO:0003723	F	RNA binding	7	65	3190	24075	0.77	1	// Q8SAY0 // Q60E59 // Q850W6 // Q7XID8 // B7F845 // Q7XSA6 // Q75HJ0
GO:0005737	C	cytoplasm	29	65	1263	24075	3.8e-20	2.4e-18	// Q9LST4 // Q7X752 // B7EA73 // Q6ZL94 // Q7XCK0 // P14654 // Q6H8H3 // Q33AF5 // Q10PV6 // Q8H3Q7 // Q7XID8 // Q7XUP7 // Q8SAY0 // Q93WY5 // Q84ZP1 // Q65XK0 // Q10NW0 // B7F845 // Q2QLY4 // Q6ZIT9 // Q2QVC1 // Q2QYK4 // Q851S8 // Q60E59 // Q850W6 // Q0D9C4 // Q9SDD6 // Q7XSA6 // Q10LR5
GO:0044444	C	cytoplasmic part	20	65	966	24075	6.8e-13	2.2e-11	// Q7XUP7 // Q851S8 // B7F845 // Q7X752 // Q850W6 // Q84ZP1 // Q9SDD6 // Q65XK0 // Q7XID8 // Q10PV6 // Q60E59 // Q6ZL94 // Q8SAY0 // Q7XSA6 // Q0D9C4 // Q2QLY4 // Q6H8H3 // Q33AF5 // Q10LR5 // Q6ZIT9
GO:0044424	C	intracellular part	30	65	3529	24075	1.5e-09	3.1e-08	// Q9LST4 // Q7X752 // B7EA73 // Q6ZL94 // Q7XCK0 // P14654 // Q6H8H3 // Q33AF5 // Q10PV6 // Q8H3Q7 // Q7XID8 // Q7XUP7 // Q8SAY0 // Q93WY5 // Q84ZP1 // Q65XK0 // Q10NW0 // B7F845 // Q2QLY4 // Q851S8 // Q6ZIT9 // Q2QVC1 // Q2QYK4 // Q8W424 // Q60E59 // Q850W6 // Q0D9C4 // Q9SDD6 // Q7XSA6 // Q10LR5
GO:0005622	C	intracellular	31	65	4116	24075	1.3e-08	2e-07	// Q9LST4 // Q7X752 // B7EA73 // Q6ZL94 // Q7XCK0 // P14654 // Q6H8H3 // Q33AF5 // Q10PV6 // Q8H3Q7 // Q7XID8 // Q7XUP7 // Q8SAY0 // Q851Y8 // Q93WY5 // Q84ZP1 // Q65XK0 // Q10NW0 // B7F845 // Q2QLY4 // Q851S8 // Q6ZIT9 // Q2QVC1 // Q2QYK4 // Q8W424 // Q60E59 // Q850W6 // Q0D9C4 // Q9SDD6 // Q7XSA6 // Q10LR5
GO:0005623	C	cell	35	65	5945	24075	4.8e-07	5e-06	// Q9LST4 // Q7X752 // B7EA73 // Q6H8H3 // Q6ZL94 // Q7XCK0 // P14654 // Q94CR1 // Q33AF5 // Q10PV6 // Q7XSV2 // Q8H3Q7 // Q7XID8 // Q7XUP7 // Q8SAY0 // Q851Y8 // Q93WY5 // Q84ZP1 // Q65XK0 // Q10NW0 // B7F845 // Q2QLY4 // Q851S8 // Q6ZIT9 // Q2QVC1 // Q2QYK4 // Q8W424 // Q7XAA5 // Q60E59 // Q850W6 // Q0D9C4 // Q9SDD6 // Q7X6F6 // Q7XSA6 // Q10LR5
GO:0044464	C	cell part	35	65	5945	24075	4.8e-07	5e-06	// Q9LST4 // Q7X752 // B7EA73 // Q6H8H3 // Q6ZL94 // Q7XCK0 // P14654 // Q94CR1 // Q33AF5 // Q10PV6 // Q7XSV2 // Q8H3Q7 // Q7XID8 // Q7XUP7 // Q8SAY0 // Q851Y8 // Q93WY5 // Q84ZP1 // Q65XK0 // Q10NW0 // B7F845 // Q2QLY4 // Q851S8 // Q6ZIT9 // Q2QVC1 // Q2QYK4 // Q8W424 // Q7XAA5 // Q60E59 // Q850W6 // Q0D9C4 // Q9SDD6 // Q7X6F6 // Q7XSA6 // Q10LR5
GO:0005840	C	ribosome	9	65	397	24075	1.4e-06	1.2e-05	// B7F845 // Q8SAY0 // Q7X752 // Q850W6 // Q84ZP1 // Q10PV6 // Q60E59 // Q7XSA6 // Q6H8H3
GO:0030529	C	ribonucleoprotein complex	9	65	438	24075	3e-06	2.4e-05	// B7F845 // Q8SAY0 // Q7X752 // Q850W6 // Q84ZP1 // Q10PV6 // Q60E59 // Q7XSA6 // Q6H8H3
GO:0032991	C	macromolecular complex	13	65	1207	24075	1.9e-05	0.00013	// B7F845 // Q8W424 // Q9LST4 // Q7X752 // Q850W6 // Q84ZP1 // Q8SAY0 // Q10PV6 // Q60E59 // Q7XSA6 // Q6H8H3 // Q33AF5 // Q10LR5
GO:0043229	C	intracellular organelle	18	65	2859	24075	0.00044	0.0025	// B7F845 // Q851S8 // Q9LST4 // Q7X752 // Q850W6 // Q84ZP1 // Q0D9C4 // Q65XK0 // Q7XID8 // Q10PV6 // Q60E59 // Q6ZL94 // Q8SAY0 // Q7XSA6 // Q9SDD6 // Q6H8H3 // Q33AF5 // Q6ZIT9
GO:0043226	C	organelle	18	65	2859	24075	0.00044	0.0025	// B7F845 // Q851S8 // Q9LST4 // Q7X752 // Q850W6 // Q84ZP1 // Q0D9C4 // Q65XK0 // Q7XID8 // Q10PV6 // Q60E59 // Q6ZL94 // Q8SAY0 // Q7XSA6 // Q9SDD6 // Q6H8H3 // Q33AF5 // Q6ZIT9
GO:0044446	C	intracellular organelle part	11	65	1521	24075	0.0024	0.012	// B7F845 // Q7X752 // Q850W6 // Q7XID8 // Q10PV6 // Q60E59 // Q6ZL94 // Q7XSA6 // Q9SDD6 // Q33AF5 // Q6ZIT9
GO:0044422	C	organelle part	11	65	1521	24075	0.0024	0.012	// B7F845 // Q7X752 // Q850W6 // Q7XID8 // Q10PV6 // Q60E59 // Q6ZL94 // Q7XSA6 // Q9SDD6 // Q33AF5 // Q6ZIT9
GO:0043232	C	intracellular non-membrane-bounded organelle	9	65	1494	24075	0.019	0.079	// B7F845 // Q8SAY0 // Q7X752 // Q850W6 // Q84ZP1 // Q10PV6 // Q60E59 // Q7XSA6 // Q6H8H3
GO:0043228	C	non-membrane-bounded organelle	9	65	1494	24075	0.019	0.079	// B7F845 // Q8SAY0 // Q7X752 // Q850W6 // Q84ZP1 // Q10PV6 // Q60E59 // Q7XSA6 // Q6H8H3
GO:0043227	C	membrane-bounded organelle	11	65	2319	24075	0.046	0.17	// Q851S8 // Q9LST4 // Q850W6 // Q0D9C4 // Q65XK0 // Q7XID8 // Q6ZL94 // Q8SAY0 // Q9SDD6 // Q33AF5 // Q6ZIT9
GO:0043231	C	intracellular membrane-bounded organelle	11	65	2296	24075	0.043	0.17	// Q851S8 // Q9LST4 // Q850W6 // Q0D9C4 // Q65XK0 // Q7XID8 // Q6ZL94 // Q8SAY0 // Q9SDD6 // Q33AF5 // Q6ZIT9
GO:0016020	C	membrane	6	65	2115	24075	0.51	1	// Q8H3Q7 // B7EA73 // Q7XAA5 // Q94CR1 // Q33AF5 // Q6ZIT9

## Sheet: e.Upregulated proteins at 24h
Suppl. Table S3e: Details of GO enrichment results for the upregulated proteins in Qingliu compared with TN1 at 24 h of insect herbivory
GO_acc	term_type	Term	queryitem	querytotal	bgitem	bgtotal	pvalue	FDR	entries
GO:0006412	P	translation	16	97	595	24075	2.7e-09	3.4e-07	// Q8S7Q0 // Q2QP54 // Q6Z0N5 // Q6ER67 // Q75IR7 // Q7XTK1 // B7F845 // Q6ZD96 // Q6ZGC2 // Q69W37 // Q8H4T5 // Q6H4L2 // Q688X1 // O80414 // Q10A14 // Q0DJC0
GO:0006519	P	cellular amino acid and derivative metabolic process	12	97	391	24075	7.8e-08	4.9e-06	// Q5VME5 // P14717 // Q84T92 // Q75IR7 // Q69RJ0 // Q43007 // Q2R3A1 // Q6ZGC2 // Q6YY41 // Q6Z0N5 // Q0ISV7 // Q10A14
GO:0009056	P	catabolic process	12	97	433	24075	2.3e-07	9.4e-06	// P14717 // Q8H4V1 // Q8LQ33 // Q7X7I6 // Q8W2Z2 // Q8H631 // Q7XVM2 // Q655P5 // Q43007 // Q6AVZ8 // Q6ZJI3 // Q69LE7
GO:0019748	P	secondary metabolic process	6	97	64	24075	3.8e-07	1.2e-05	// Q5VME5 // P14717 // Q7X7I6 // Q2R3A1 // Q6YY41 // Q84T92
GO:0015979	P	photosynthesis	6	97	115	24075	9.5e-06	0.00024	// Q8S6F6 // Q7F4T1 // Q8S6H1 // Q8S7T4 // O64422 // Q10M50
GO:0005975	P	carbohydrate metabolic process	12	97	833	24075	0.00014	0.003	// Q8LQ33 // Q655Y9 // Q7X7I6 // Q8W2Z2 // Q6K2P3 // Q655P5 // P31924 // Q6YYW3 // Q6AVT2 // Q94CR1 // O64422 // Q0JGK4
GO:0006091	P	generation of precursor metabolites and energy	6	97	243	24075	0.00051	0.0091	// Q8LQ33 // Q8H4V1 // Q7F4T1 // Q7XVM2 // Q8S6H1 // Q6AVT2
GO:0010467	P	gene expression	18	97	2424	24075	0.008	0.12	// Q8S7Q0 // Q2QP54 // Q6Z0N5 // Q69LE7 // Q6ER67 // Q75IR7 // Q7XTK1 // B7F845 // Q6ZD96 // Q5VNM3 // Q6ZGC2 // Q69W37 // Q8H4T5 // Q6H4L2 // Q688X1 // O80414 // Q10A14 // Q0DJC0
GO:0044267	P	cellular protein metabolic process	20	97	2877	24075	0.01	0.14	// Q8S7Q0 // Q0DJC0 // Q2QP54 // Q6Z0N5 // Q7F4T1 // Q6ER67 // Q75HJ3 // Q75IR7 // Q7XTK1 // B7F845 // Q6ZD96 // Q6ZJI3 // Q7F1F2 // Q69W37 // Q8H4T5 // Q6H4L2 // Q688X1 // O80414 // Q10A14 // Q6ZGC2
GO:0009987	P	cellular process	62	97	12839	24075	0.023	0.29	// Q7XSQ9 // Q6YY64 // Q7X7I6 // Q7F4T1 // Q2R1V8 // Q43007 // Q5VNM3 // Q7F1F2 // Q8S7T4 // Q6YY41 // Q33AF5 // Q688X1 // O80414 // O64422 // Q10M50 // Q6Z382 // Q5VME5 // P14717 // Q8LQ33 // Q84T92 // Q10SM6 // Q10MD1 // Q75IR7 // P31924 // Q6AVZ8 // Q6ZGC2 // Q10RP0 // Q69RJ0 // Q10A14 // Q0ISV7 // Q53PC6 // Q69W37 // Q2QPW3 // Q8S6F6 // Q8H4V1 // Q6ER67 // Q8H631 // Q75HJ3 // Q8S6H1 // B7F845…
GO:0044237	P	cellular metabolic process	53	97	10696	24075	0.028	0.32	// Q7X7I6 // Q7F4T1 // Q2R1V8 // Q43007 // Q5VNM3 // Q7F1F2 // Q8S7T4 // Q6YY41 // Q688X1 // O80414 // O64422 // Q10M50 // Q5VME5 // P14717 // Q8LQ33 // Q84T92 // Q10SM6 // Q10MD1 // Q75IR7 // P31924 // Q6AVZ8 // Q6ZGC2 // Q69RJ0 // Q10A14 // Q0ISV7 // Q8S6F6 // Q8H4V1 // Q6ER67 // Q8H631 // Q8S6H1 // B7F845 // Q0JGK4 // Q6AVT2 // Q6K9T1 // Q8H4T5 // Q6Z0N5 // Q75HJ3 // Q0DJC0 // Q8S7Q0 // Q7XPY2…
GO:0006629	P	lipid metabolic process	5	97	528	24075	0.064	0.66	// Q8H631 // Q43007 // Q6YY42 // Q0DZZ3 // Q6H7Q6
GO:0019222	P	regulation of metabolic process	5	97	1664	24075	0.81	1	// Q8S7Q0 // Q688X1 // Q5VNM3 // Q69W37 // Q6ZJI3
GO:0044249	P	cellular biosynthetic process	29	97	5890	24075	0.13	1	// Q2R1V8 // Q6H7Q6 // Q6YY41 // Q688X1 // O80414 // Q10M50 // Q5VME5 // P14717 // Q84T92 // Q10SM6 // Q10MD1 // Q75IR7 // Q6ZGC2 // Q10A14 // Q6ER67 // B7F845 // Q0JGK4 // Q6AVT2 // Q8H4T5 // Q6Z0N5 // Q0DJC0 // Q8S7Q0 // Q7XPY2 // Q2QP54 // Q6ZD96 // Q7XTK1 // Q2R3A1 // Q69W37 // Q6H4L2
GO:0006807	P	nitrogen compound metabolic process	15	97	7073	24075	1	1	// Q7XPY2 // P14717 // Q7X7I6 // Q69LE7 // Q10SM6 // Q10MD1 // Q75IR7 // Q43007 // Q5VNM3 // Q6ZGC2 // Q69RJ0 // Q10A14 // Q0ISV7 // Q6Z0N5 // Q10M50
GO:0034645	P	cellular macromolecule biosynthetic process	17	97	5248	24075	0.87	1	// Q8S7Q0 // Q2QP54 // Q6Z0N5 // Q6ER67 // Q75IR7 // Q7XTK1 // B7F845 // Q6ZD96 // Q6AVT2 // Q6ZGC2 // Q69W37 // Q8H4T5 // Q6H4L2 // Q688X1 // O80414 // Q10A14 // Q0DJC0
GO:0050789	P	regulation of biological process	5	97	2027	24075	0.92	1	// Q8S7Q0 // Q688X1 // Q5VNM3 // Q69W37 // Q6ZJI3
GO:0044260	P	cellular macromolecule metabolic process	27	97	9350	24075	0.99	1	// Q7X7I6 // Q7F4T1 // Q5VNM3 // Q7F1F2 // Q688X1 // O80414 // Q8LQ33 // Q69LE7 // Q10SM6 // Q75IR7 // Q6ZGC2 // Q10A14 // Q6ER67 // B7F845 // Q6AVT2 // Q8H4T5 // Q6Z0N5 // Q75HJ3 // Q0DJC0 // Q8S7Q0 // Q2QP54 // Q6ZD96 // Q7XTK1 // Q655P5 // Q69W37 // Q6ZJI3 // Q6H4L2
GO:0016043	P	cellular component organization	6	97	1240	24075	0.38	1	// Q8S7Q0 // Q6YY64 // Q2QP54 // Q10MD1 // Q69W37 // Q688X1
GO:0065007	P	biological regulation	9	97	2125	24075	0.49	1	// Q8S7Q0 // Q7XPY2 // Q8H631 // Q655P5 // Q5VNM3 // Q69W37 // Q6ZJI3 // Q688X1 // Q7XSQ9
GO:0006810	P	transport	8	97	1638	24075	0.34	1	// Q6Z382 // Q6L4R5 // Q7XSQ9 // Q33AF5 // Q0DJC0 // O80414 // Q2QPW3 // Q53PC6
GO:0006139	P	nucleobase, nucleoside, nucleotide and nucleic acid metabolic process	11	97	6695	24075	1	1	// Q7XPY2 // Q7X7I6 // Q69LE7 // Q10SM6 // Q10MD1 // Q75IR7 // Q5VNM3 // Q6ZGC2 // Q6Z0N5 // Q0ISV7 // Q10A14
GO:0060255	P	regulation of macromolecule metabolic process	5	97	1640	24075	0.8	1	// Q8S7Q0 // Q688X1 // Q5VNM3 // Q69W37 // Q6ZJI3
GO:0009058	P	biosynthetic process	30	97	6085	24075	0.12	1	// Q2R1V8 // Q6H7Q6 // Q6YY41 // Q688X1 // O80414 // O64422 // Q10M50 // Q5VME5 // P14717 // Q84T92 // Q10SM6 // Q10MD1 // Q75IR7 // Q6ZGC2 // Q10A14 // Q6ER67 // B7F845 // Q0JGK4 // Q6AVT2 // Q8H4T5 // Q6Z0N5 // Q0DJC0 // Q8S7Q0 // Q7XPY2 // Q2QP54 // Q6ZD96 // Q7XTK1 // Q2R3A1 // Q69W37 // Q6H4L2
GO:0009059	P	macromolecule biosynthetic process	17	97	5252	24075	0.88	1	// Q8S7Q0 // Q2QP54 // Q6Z0N5 // Q6ER67 // Q75IR7 // Q7XTK1 // B7F845 // Q6ZD96 // Q6AVT2 // Q6ZGC2 // Q69W37 // Q8H4T5 // Q6H4L2 // Q688X1 // O80414 // Q10A14 // Q0DJC0
GO:0008152	P	metabolic process	60	97	14398	24075	0.38	1	// Q7X7I6 // Q7F4T1 // Q8W2Z2 // Q6K2P3 // Q2R1V8 // Q94CR1 // Q43007 // Q5VNM3 // Q7F1F2 // Q8S7T4 // Q6YY41 // Q688X1 // Q6YY42 // O80414 // O64422 // Q10M50 // Q5VME5 // P14717 // Q8LQ33 // Q655Y9 // Q84T92 // Q10SM6 // Q10MD1 // Q75IR7 // P31924 // Q6AVZ8 // Q6ZGC2 // Q69RJ0 // Q10A14 // Q0ISV7 // Q0DWH1 // Q8S6F6 // Q8H4V1 // Q6ER67 // Q8H631 // Q8S6H1 // B7F845 // Q0JGK4 // Q6AVT2 // Q6K9T1…
GO:0051234	P	establishment of localization	8	97	1638	24075	0.34	1	// Q6Z382 // Q6L4R5 // Q7XSQ9 // Q33AF5 // Q0DJC0 // O80414 // Q2QPW3 // Q53PC6
GO:0051179	P	localization	8	97	1651	24075	0.35	1	// Q6Z382 // Q6L4R5 // Q7XSQ9 // Q33AF5 // Q0DJC0 // O80414 // Q2QPW3 // Q53PC6
GO:0044238	P	primary metabolic process	49	97	11969	24075	0.48	1	// Q7X7I6 // Q7F4T1 // Q8W2Z2 // Q6K2P3 // Q69LE7 // Q94CR1 // Q43007 // Q5VNM3 // Q7F1F2 // Q6YY41 // Q688X1 // Q6YY42 // O80414 // O64422 // Q5VME5 // P14717 // Q8LQ33 // Q655Y9 // Q84T92 // Q10SM6 // Q10MD1 // Q75IR7 // P31924 // Q6ZGC2 // Q69RJ0 // Q10A14 // Q0ISV7 // Q6ER67 // Q8H631 // B7F845 // Q0JGK4 // Q6AVT2 // Q8H4T5 // Q6Z0N5 // Q75HJ3 // Q0DJC0 // Q8S7Q0 // Q7XPY2 // Q2QP54 // Q6ZD96…
GO:0019538	P	protein metabolic process	20	97	4333	24075	0.29	1	// Q8S7Q0 // Q0DJC0 // Q2QP54 // Q6Z0N5 // Q7F4T1 // Q6ER67 // Q75HJ3 // Q75IR7 // Q7XTK1 // B7F845 // Q6ZD96 // Q6ZJI3 // Q7F1F2 // Q69W37 // Q8H4T5 // Q6H4L2 // Q688X1 // O80414 // Q10A14 // Q6ZGC2
GO:0043170	P	macromolecule metabolic process	28	97	10433	24075	1	1	// Q7X7I6 // Q7F4T1 // Q8W2Z2 // Q5VNM3 // Q7F1F2 // Q688X1 // O80414 // Q8LQ33 // Q69LE7 // Q10SM6 // Q75IR7 // Q6ZGC2 // Q10A14 // Q6ER67 // B7F845 // Q6AVT2 // Q8H4T5 // Q6Z0N5 // Q75HJ3 // Q0DJC0 // Q8S7Q0 // Q2QP54 // Q6ZD96 // Q7XTK1 // Q655P5 // Q69W37 // Q6ZJI3 // Q6H4L2
GO:0008135	F	translation factor activity, nucleic acid binding	6	97	75	24075	9.1e-07	3e-05	// Q8S7Q0 // Q2QP54 // Q7XTK1 // Q69W37 // Q6H4L2 // Q688X1
GO:0005198	F	structural molecule activity	10	97	462	24075	2e-05	0.00034	// Q6Z382 // Q6ER67 // Q6ZD96 // Q6YY64 // B7F845 // Q8H4T5 // Q0DJC0 // O80414 // Q53PC6 // Q2QNF3
GO:0003824	F	catalytic activity	69	97	12724	24075	0.00019	0.0021	// Q7XN11 // Q8S1N3 // Q6K9T1 // Q6ZIY1 // Q7X7I6 // Q7F4T1 // Q8W2Z2 // Q6K2P3 // Q2R1V8 // Q94CR1 // Q43007 // Q5VNM3 // Q7F1F2 // Q5W6J3 // Q6YY41 // Q6YY42 // Q84T92 // O64422 // Q10M50 // Q5VME5 // Q10MJ1 // Q942P9 // P14717 // Q8LQ33 // Q655Y9 // Q69LE7 // Q10SM6 // Q10MD1 // Q75IR7 // P31924 // Q6AVZ8 // Q6ZGC2 // Q10RP0 // Q0IXP9 // Q69P84 // Q10A14 // Q0ISV7 // Q7XE16 // Q0DWH1 // Q33BE8…
GO:0000166	F	nucleotide binding	23	97	3874	24075	0.033	0.28	// Q7X7I6 // Q67G20 // Q5VNM3 // Q10M50 // Q7F190 // Q75IR7 // Q6ZGC2 // Q10RP0 // Q652L6 // Q10A14 // Q7XE16 // Q7XI67 // Q8H631 // Q6AVT2 // Q6Z0N5 // Q75HJ3 // Q8HCQ3 // Q8S7Q0 // Q7XPY2 // Q84QT9 // Q10AZ4 // Q7XTK1 // Q6H4L2
GO:0005215	F	transporter activity	7	97	941	24075	0.087	0.48	// Q7XPY2 // Q7XSQ9 // A4ZYN4 // Q33AF5 // Q0DJC0 // Q6L4R5 // Q2QPW3
GO:0016787	F	hydrolase activity	26	97	4901	24075	0.077	0.48	// Q8S1N3 // Q0JJ18 // Q6ZIY1 // Q8W2Z2 // Q43007 // Q5VNM3 // Q5W6J3 // Q94CR1 // Q69LE7 // O64422 // Q10MJ1 // Q942P9 // Q655Y9 // Q10SM6 // Q6ZGC2 // Q10RP0 // Q0IXP9 // Q0ISV7 // Q7XE16 // Q6I5K9 // Q6K9T1 // Q7XPY2 // Q7XTK1 // Q655P5 // Q6H4L2 // Q5JMX9
GO:0003676	F	nucleic acid binding	14	97	8251	24075	1	1	// Q8S7Q0 // Q6ER67 // Q6Z0N5 // Q2QP54 // Q7XTK1 // B7F845 // Q6ZD96 // Q5VNM3 // Q69W37 // Q6H4L2 // Q688X1 // Q69LE7 // Q10A14 // Q2QNF3
GO:0005488	F	binding	53	97	16823	24075	1	1	// Q7XN11 // Q6ZIY1 // Q7X7I6 // Q7F4T1 // Q67G20 // Q2R1V8 // Q43007 // Q5VNM3 // Q7F1F2 // Q94CR1 // Q688X1 // Q69LE7 // O64422 // Q10M50 // Q942P9 // Q8LQ33 // Q10SM6 // Q75IR7 // Q6AVZ8 // Q6ZGC2 // Q10RP0 // Q652L6 // Q0DJC3 // Q10A14 // Q7XE16 // Q0DWH1 // Q8S6F6 // Q6K2P3 // Q6ER67 // Q7XI67 // Q8H631 // Q8S6H1 // B7F845 // Q69RJ0 // Q10S34 // Q6AVT2 // Q6K9T1 // Q6Z0N5 // Q75HJ3 // Q8HCQ3…
GO:0016740	F	transferase activity	15	97	6190	24075	0.99	1	// Q5VME5 // Q7XN11 // Q84QT9 // Q8LQ33 // Q0JGK4 // Q6ZFI6 // Q7XVM2 // P31924 // Q0DZZ3 // Q6AVT2 // Q84ZY2 // Q6YY41 // Q2R3A1 // Q6YY42 // Q69LE7
GO:0016788	F	hydrolase activity, acting on ester bonds	8	97	1949	24075	0.53	1	// Q942P9 // Q655Y9 // Q655P5 // Q43007 // Q6ZGC2 // Q5W6J3 // Q69LE7 // O64422
GO:0003723	F	RNA binding	8	97	3190	24075	0.95	1	// Q6ER67 // Q6ZD96 // B7F845 // Q5VNM3 // Q10A14 // Q69LE7 // Q6Z0N5 // Q2QNF3
GO:0005737	C	cytoplasm	40	97	1263	24075	1.5e-25	1.2e-23	// Q7XN11 // Q7XSQ9 // Q6YY64 // Q7F4T1 // Q7F1F2 // Q5W6J3 // Q33AF5 // Q688X1 // Q69LE7 // O64422 // Q10M50 // Q6Z382 // Q10MJ1 // P14717 // Q8LQ33 // Q75IR7 // Q6ZGC2 // Q0IXP9 // Q69RJ0 // Q10A14 // Q0ISV7 // Q53PC6 // Q0DWH1 // Q8H4V1 // Q6ER67 // Q8H631 // B7F845 // Q6AVT2 // Q6K9T1 // Q8H4T5 // Q6Z0N5 // Q75HJ3 // Q0DJC0 // Q8HCQ3 // Q8S7Q0 // Q2QP54 // Q6ZD96 // Q10AZ4 // Q69W37 // Q2QNF3
GO:0044444	C	cytoplasmic part	31	97	966	24075	1.2e-19	4.6e-18	// Q7XN11 // Q6YY64 // Q7F4T1 // Q7F1F2 // Q33AF5 // Q688X1 // Q69LE7 // O64422 // Q10M50 // Q6Z382 // Q10MJ1 // Q6ZGC2 // Q69RJ0 // Q10A14 // Q0ISV7 // Q53PC6 // Q2QNF3 // Q8H4V1 // Q6ER67 // Q8H631 // B7F845 // Q6AVT2 // Q6K9T1 // Q8H4T5 // Q0DJC0 // Q8HCQ3 // Q8S7Q0 // Q2QP54 // Q6ZD96 // Q7XSQ9 // Q69W37
GO:0005623	C	cell	63	97	5945	24075	8.3e-17	1.6e-15	// Q7XN11 // Q7XSQ9 // Q8S1N3 // Q6YY64 // Q7F4T1 // Q8W2Z2 // Q94CR1 // Q43007 // Q5VNM3 // Q7F1F2 // Q5W6J3 // Q8S7T4 // Q6YY41 // Q33AF5 // Q688X1 // O80414 // O64422 // Q10M50 // Q0DJC0 // Q6Z382 // Q5VME5 // Q10MJ1 // P14717 // Q8LQ33 // Q69LE7 // Q75IR7 // Q6AVZ8 // Q6ZGC2 // Q0IXP9 // Q69RJ0 // Q7F1H3 // Q0ISV7 // Q53PC6 // Q0DWH1 // Q2QPW3 // Q8S6F6 // Q6I5K9 // Q8H4V1 // Q6ER67 // Q8H631…
GO:0044464	C	cell part	63	97	5945	24075	8.3e-17	1.6e-15	// Q7XN11 // Q7XSQ9 // Q8S1N3 // Q6YY64 // Q7F4T1 // Q8W2Z2 // Q94CR1 // Q43007 // Q5VNM3 // Q7F1F2 // Q5W6J3 // Q8S7T4 // Q6YY41 // Q33AF5 // Q688X1 // O80414 // O64422 // Q10M50 // Q0DJC0 // Q6Z382 // Q5VME5 // Q10MJ1 // P14717 // Q8LQ33 // Q69LE7 // Q75IR7 // Q6AVZ8 // Q6ZGC2 // Q0IXP9 // Q69RJ0 // Q7F1H3 // Q0ISV7 // Q53PC6 // Q0DWH1 // Q2QPW3 // Q8S6F6 // Q6I5K9 // Q8H4V1 // Q6ER67 // Q8H631…
GO:0044424	C	intracellular part	49	97	3529	24075	1.3e-16	2e-15	// Q7XN11 // Q7XSQ9 // Q6YY64 // Q7F4T1 // Q5VNM3 // Q7F1F2 // Q5W6J3 // Q8S7T4 // Q6YY41 // Q33AF5 // Q688X1 // Q69LE7 // O64422 // Q10M50 // Q6Z382 // Q5VME5 // Q10MJ1 // P14717 // Q8LQ33 // Q75IR7 // Q6ZGC2 // Q0IXP9 // Q69RJ0 // Q10A14 // Q0ISV7 // Q53PC6 // Q0DWH1 // Q8S6F6 // Q8H4V1 // Q6ER67 // Q8H631 // Q8S6H1 // B7F845 // Q6AVT2 // Q6K9T1 // Q8H4T5 // Q6Z0N5 // Q75HJ3 // Q0DJC0 // Q8HCQ3…
GO:0005622	C	intracellular	51	97	4116	24075	2.2e-15	2.8e-14	// Q7XN11 // Q7XSQ9 // Q6YY64 // Q7F4T1 // Q5VNM3 // Q7F1F2 // Q5W6J3 // Q8S7T4 // Q6YY41 // Q33AF5 // Q688X1 // Q69LE7 // O64422 // Q10M50 // Q6Z382 // Q5VME5 // Q10MJ1 // P14717 // Q8LQ33 // Q75IR7 // Q6ZGC2 // Q0IXP9 // Q69RJ0 // Q10A14 // Q0ISV7 // Q53PC6 // Q0DWH1 // Q8S6F6 // Q8H4V1 // Q6ER67 // Q8H631 // Q8S6H1 // B7F845 // Q6AVT2 // Q6K9T1 // Q8H4T5 // Q6Z0N5 // Q75HJ3 // Q0DJC0 // Q8HCQ3…
GO:0009536	C	plastid	10	97	37	24075	3.1e-15	3.4e-14	// Q10MJ1 // Q8H4V1 // Q7F4T1 // Q6AVT2 // Q6K9T1 // Q69RJ0 // Q10A14 // Q69LE7 // O64422 // Q10M50
GO:0005829	C	cytosol	8	97	34	24075	5.3e-12	5.1e-11	// Q8H4V1 // Q6YY64 // Q6ZD96 // Q6ZGC2 // Q8H4T5 // Q10A14 // Q0ISV7 // Q2QNF3
GO:0043226	C	organelle	33	97	2859	24075	1.1e-08	8.7e-08	// Q7XN11 // Q7XSQ9 // Q6YY64 // Q7F4T1 // Q5VNM3 // Q7F1F2 // Q5W6J3 // Q6YY41 // Q33AF5 // Q69LE7 // O64422 // Q10M50 // Q6Z382 // Q5VME5 // Q10MJ1 // Q6ZGC2 // Q69RJ0 // Q10A14 // Q53PC6 // Q2QNF3 // Q8H4V1 // Q6ER67 // Q8H631 // B7F845 // Q6AVT2 // Q6K9T1 // Q8H4T5 // Q0DJC0 // Q8HCQ3 // Q7XPY2 // Q2QP54 // Q6ZD96 // Q10AZ4
GO:0043229	C	intracellular organelle	33	97	2859	24075	1.1e-08	8.7e-08	// Q7XN11 // Q7XSQ9 // Q6YY64 // Q7F4T1 // Q5VNM3 // Q7F1F2 // Q5W6J3 // Q6YY41 // Q33AF5 // Q69LE7 // O64422 // Q10M50 // Q6Z382 // Q5VME5 // Q10MJ1 // Q6ZGC2 // Q69RJ0 // Q10A14 // Q53PC6 // Q2QNF3 // Q8H4V1 // Q6ER67 // Q8H631 // B7F845 // Q6AVT2 // Q6K9T1 // Q8H4T5 // Q0DJC0 // Q8HCQ3 // Q7XPY2 // Q2QP54 // Q6ZD96 // Q10AZ4
GO:0032991	C	macromolecular complex	20	97	1207	24075	7.2e-08	5e-07	// Q6Z382 // Q8S7Q0 // Q8S6F6 // Q6ER67 // Q6ZD96 // Q7F4T1 // Q6YY64 // Q7XVM2 // Q8S6H1 // B7F845 // Q5VNM3 // Q69W37 // Q8S7T4 // Q8H4T5 // Q33AF5 // Q688X1 // Q6ZJI3 // Q6L4R5 // Q53PC6 // Q2QNF3
GO:0043231	C	intracellular membrane-bounded organelle	26	97	2296	24075	9.8e-07	6.3e-06	// Q7XN11 // Q7F4T1 // Q5VNM3 // Q7F1F2 // Q5W6J3 // Q6YY41 // Q33AF5 // Q69LE7 // O64422 // Q10M50 // Q6Z382 // Q5VME5 // Q10MJ1 // Q6ZGC2 // Q69RJ0 // Q10A14 // Q53PC6 // Q8H4V1 // Q8H631 // Q6AVT2 // Q6K9T1 // Q0DJC0 // Q8HCQ3 // Q7XPY2 // Q2QP54 // Q7XSQ9
GO:0043227	C	membrane-bounded organelle	26	97	2319	24075	1.2e-06	7e-06	// Q7XN11 // Q7F4T1 // Q5VNM3 // Q7F1F2 // Q5W6J3 // Q6YY41 // Q33AF5 // Q69LE7 // O64422 // Q10M50 // Q6Z382 // Q5VME5 // Q10MJ1 // Q6ZGC2 // Q69RJ0 // Q10A14 // Q53PC6 // Q8H4V1 // Q8H631 // Q6AVT2 // Q6K9T1 // Q0DJC0 // Q8HCQ3 // Q7XPY2 // Q2QP54 // Q7XSQ9
GO:0030529	C	ribonucleoprotein complex	10	97	438	24075	1.3e-05	7.1e-05	// Q8S7Q0 // Q6YY64 // Q6ZD96 // Q6ER67 // B7F845 // Q5VNM3 // Q69W37 // Q8H4T5 // Q688X1 // Q2QNF3
GO:0005739	C	mitochondrion	6	97	162	24075	6e-05	0.00031	// Q7XN11 // Q2QP54 // Q6ZGC2 // Q10A14 // Q0DJC0 // Q8HCQ3
GO:0044446	C	intracellular organelle part	17	97	1521	24075	0.00012	0.00055	// Q6Z382 // Q10MJ1 // Q2QP54 // Q6ZD96 // Q7F4T1 // Q10M50 // Q6ER67 // Q6YY64 // B7F845 // Q5VNM3 // Q7F1F2 // Q8H4T5 // Q33AF5 // Q0DJC0 // O64422 // Q53PC6 // Q2QNF3
GO:0044422	C	organelle part	17	97	1521	24075	0.00012	0.00055	// Q6Z382 // Q10MJ1 // Q2QP54 // Q6ZD96 // Q7F4T1 // Q10M50 // Q6ER67 // Q6YY64 // B7F845 // Q5VNM3 // Q7F1F2 // Q8H4T5 // Q33AF5 // Q0DJC0 // O64422 // Q53PC6 // Q2QNF3
GO:0016020	C	membrane	20	97	2115	24075	0.00027	0.0012	// Q6Z382 // Q8S6F6 // Q7XPY2 // Q10M50 // Q6L4R5 // Q8W2Z2 // Q7XSQ9 // Q8S6H1 // Q7F4T1 // Q43007 // A4ZYN4 // Q7F1F2 // Q2QPW3 // Q8S7T4 // Q94CR1 // Q33AF5 // Q7F1H3 // O80414 // Q0DJC0 // Q53PC6
GO:0005840	C	ribosome	6	97	397	24075	0.0057	0.023	// Q6YY64 // Q6ZD96 // Q6ER67 // B7F845 // Q8H4T5 // Q2QNF3
GO:0043232	C	intracellular non-membrane-bounded organelle	8	97	1494	24075	0.26	0.93	// Q6YY64 // Q6ZD96 // Q10AZ4 // Q6ER67 // B7F845 // Q5VNM3 // Q8H4T5 // Q2QNF3
GO:0043228	C	non-membrane-bounded organelle	8	97	1494	24075	0.26	0.93	// Q6YY64 // Q6ZD96 // Q10AZ4 // Q6ER67 // B7F845 // Q5VNM3 // Q8H4T5 // Q2QNF3

## Sheet: f.Downregulated proteins at24h
Suppl. Table S3f: Details of GO enrichment results for the downregulated proteins in Qingliu compared with TN1 at 24 h of insect herbivory
GO_acc	term_type	Term	queryitem	querytotal	bgitem	bgtotal	pvalue	FDR	entries
GO:0015979	P	photosynthesis	17	127	115	24075	3.7e-19	5.2e-17	// Q69S39 // Q8S7H8 // Q2QNI4 // Q6ZK86 // Q6YT73 // Q0JG75 // P12330 // Q655S1 // Q2QWN3 // Q69XJ4 // Q6ZGM0 // Q7XV11 // Q9ZTP5 // Q84PB7 // Q2QWM6 // Q6ZF30 // Q84PB4
GO:0006091	P	generation of precursor metabolites and energy	15	127	243	24075	7e-12	4.9e-10	// Q94JA2 // Q5ZAS4 // Q7FAH2 // A1YQJ3 // Q655S1 // Q2QW50 // Q6ZF30 // P12330 // P17784 // Q6ZGM0 // Q7XV11 // Q84NW1 // Q84PB7 // Q6F361 // Q0JKB4
GO:0009056	P	catabolic process	16	127	433	24075	1.9e-09	8.8e-08	// Q5VRG3 // Q9LST4 // Q7XSV2 // Q655S1 // Q93WY5 // Q6ETQ7 // Q7FAH2 // A1YQJ3 // Q945W5 // Q94JA2 // P17784 // Q9ZTP5 // Q2QN11 // Q6F361 // Q69XJ4 // Q6ER94
GO:0006412	P	translation	18	127	595	24075	3.6e-09	1.3e-07	// Q8SAY0 // Q6Z2Z4 // Q850L8 // Q60E59 // Q850W6 // Q84ZP1 // Q75LD8 // P35683 // Q10PV6 // Q7X752 // A3BLC3 // Q69UI1 // Q7XSA6 // Q6H8H3 // Q7XEQ3 // P0C443 // Q7F4T2 // Q7Y199
GO:0006519	P	cellular amino acid and derivative metabolic process	14	127	391	24075	3e-08	8.4e-07	// Q6ZAA5 // Q9SMB1 // Q7XS58 // Q5JNB0 // Q6AV34 // Q93WY5 // Q10NW0 // Q945W5 // Q7XCK0 // Q2QLX5 // P14654 // Q7F2F8 // Q6Z8P2 // Q2QVC1
GO:0044237	P	cellular metabolic process	84	127	10696	24075	7.2e-07	1.7e-05	// Q93WY5 // Q6ZAA5 // Q9LST4 // Q6Z2Z4 // Q5JNB0 // Q7X752 // Q8H3M0 // Q7F4T2 // Q2QWM6 // P35683 // Q2QLX5 // Q9SMB1 // Q7XCK0 // P14654 // Q6H8H3 // P17784 // Q7XV11 // Q7XEQ3 // Q84PB7 // Q6F361 // Q69XJ4 // Q84PB4 // Q5VRG3 // Q0JG75 // Q7XSV2 // Q6AV34 // Q6ZFJ9 // Q6YT73 // Q5ZAS4 // Q75LD8 // Q10PV6 // Q655S1 // Q84NW1 // Q69UI1 // Q7F9Y6 // Q84YY4 // P12330 // Q75M32 // Q7F2F8 // Q2QW50…
GO:0009628	P	response to abiotic stimulus	6	127	74	24075	4.1e-06	8.1e-05	// Q75LD9 // P12330 // Q655S1 // Q69XJ4 // Q7XV11 // Q6ZF30
GO:0044267	P	cellular protein metabolic process	32	127	2877	24075	3.2e-05	0.00056	// Q9LST4 // Q6Z2Z4 // Q7X752 // Q7F4T2 // P35683 // Q7XSA6 // Q6H8H3 // Q7XV11 // Q7XEQ3 // Q6ZFJ9 // Q5VRG3 // Q7Y199 // Q75LD8 // Q10PV6 // Q655S1 // A3BLC3 // Q84YY4 // Q75M32 // Q7XQP9 // Q6ZF30 // Q850L8 // Q84ZP1 // P12330 // Q60EJ2 // Q69UI1 // Q6ZIT9 // Q8SAY0 // Q6YW78 // Q60E59 // Q850W6 // Q8LR54 // P0C443
GO:0009987	P	cellular process	87	127	12839	24075	0.00037	0.0058	// Q6Z2Z4 // P35683 // Q7XCK0 // Q6H8H3 // Q7XV11 // Q69XJ4 // Q84YY4 // Q7F2F8 // Q6ZF30 // Q6ZIT9 // Q94JA2 // Q850W6 // Q5WN02 // B7E5N1 // P41095 // Q9LST4 // Q2QLX5 // Q7XEQ3 // Q84PB7 // Q84PB4 // Q6AV34 // Q75LD8 // Q69UI1 // Q7F9Y6 // Q75M32 // Q7XQP9 // Q6YYR2 // Q7XXQ9 // Q2QMV8 // Q945W5 // Q10NW0 // Q2QVC1 // Q7XUK6 // Q8SAY0 // Q0IWL9 // Q60E59 // Q8LR54 // Q2QWN3 // Q6ZKK5 // Q9ZTP5…
GO:0008152	P	metabolic process	91	127	14398	24075	0.0037	0.052	// Q6Z2Z4 // P35683 // Q7XCK0 // Q7XVF8 // Q6H8H3 // Q7XV11 // Q69XJ4 // Q84YY4 // Q7F2F8 // Q6ZF30 // Q6ZIT9 // Q94JA2 // Q850W6 // Q5WN02 // B7E5N1 // Q2QN11 // Q9LST4 // Q2QLX5 // Q7XEQ3 // Q84PB7 // Q84PB4 // Q6AV34 // Q75LD8 // Q69UI1 // Q7F9Y6 // Q75M32 // Q7XQP9 // Q5JKH9 // Q6YYR2 // Q7XXQ9 // Q2QMV8 // Q945W5 // Q10NW0 // Q2QVC1 // Q7XUK6 // Q8SAY0 // Q60E59 // Q8LR54 // Q0JHF8 // Q2QWN3…
GO:0005975	P	carbohydrate metabolic process	10	127	833	24075	0.013	0.17	// Q94JA2 // Q6ETQ7 // Q7FAH2 // A1YQJ3 // Q0JHF8 // P17784 // Q9ZTP5 // Q5JKH9 // Q6F361 // Q6H6B9
GO:0010467	P	gene expression	21	127	2424	24075	0.016	0.17	// Q8SAY0 // Q6Z2Z4 // Q850L8 // Q60E59 // Q850W6 // Q84ZP1 // Q75LD8 // Q7F4T2 // P35683 // Q10PV6 // Q7X752 // A3BLC3 // Q69UI1 // Q7F9Y6 // Q8H3M0 // Q6H8H3 // Q7XSA6 // Q7XEQ3 // P0C443 // Q6YYR2 // Q7Y199
GO:0019538	P	protein metabolic process	33	127	4333	24075	0.016	0.17	// Q9LST4 // Q6Z2Z4 // Q7X752 // Q7F4T2 // P35683 // Q7XSA6 // Q6H8H3 // Q7XV11 // Q7XEQ3 // Q6ZFJ9 // Q5VRG3 // Q7Y199 // Q2QN11 // Q75LD8 // Q10PV6 // Q655S1 // A3BLC3 // Q84YY4 // Q75M32 // Q7XQP9 // Q6ZF30 // Q850L8 // Q84ZP1 // P12330 // Q60EJ2 // Q69UI1 // Q6ZIT9 // Q8SAY0 // Q6YW78 // Q60E59 // Q850W6 // Q8LR54 // P0C443
GO:0044249	P	cellular biosynthetic process	42	127	5890	24075	0.018	0.18	// Q6ZAA5 // Q6Z2Z4 // Q5JNB0 // Q7X752 // Q8H3M0 // Q7F4T2 // P35683 // Q2QLX5 // Q7XSA6 // P14654 // Q6H8H3 // Q7XEQ3 // Q7Y199 // Q6AV34 // Q6YT73 // Q75LD8 // Q10PV6 // A3BLC3 // Q69UI1 // Q2QW50 // Q7F2F8 // Q5ZAS4 // Q07661 // Q9SMB1 // Q850L8 // Q84ZP1 // Q2QMV8 // Q8SAY0 // Q10NW0 // Q7XS58 // Q2QVC1 // Q7XUK6 // Q851S8 // Q60E59 // Q850W6 // Q2QP59 // Q8LR54 // Q5WN02 // Q6ZKK5 // Q84NW1…
GO:0009058	P	biosynthetic process	43	127	6085	24075	0.019	0.18	// Q6ZAA5 // Q6Z2Z4 // Q5JNB0 // Q7X752 // Q8H3M0 // Q7F4T2 // P35683 // Q2QLX5 // Q7XSA6 // P14654 // Q6H8H3 // Q7XEQ3 // Q7Y199 // Q6AV34 // Q6YT73 // Q75LD8 // Q10PV6 // A3BLC3 // Q69UI1 // Q2QW50 // Q7F2F8 // Q5ZAS4 // Q07661 // Q9SMB1 // Q850L8 // Q84ZP1 // Q2QMV8 // Q8SAY0 // Q10NW0 // Q7XS58 // Q2QVC1 // Q7XUK6 // Q851S8 // Q84NW1 // Q60E59 // Q850W6 // Q2QP59 // Q8LR54 // Q5WN02 // Q6ZKK5…
GO:0050896	P	response to stimulus	11	127	1026	24075	0.021	0.18	// B7E6Z4 // Q0E0G3 // Q7XSV2 // Q75LD9 // P12330 // Q655S1 // Q60EJ2 // Q69XJ4 // Q7XV11 // Q6ZF30 // Q6ER94
GO:0019222	P	regulation of metabolic process	6	127	1664	24075	0.88	1	// Q6Z2Z4 // Q8H3M0 // Q6YT73 // P35683 // Q655S1 // Q7F9Y6
GO:0006807	P	nitrogen compound metabolic process	34	127	7073	24075	0.77	1	// Q6ZAA5 // Q6Z2Z4 // Q5JNB0 // Q8H3M0 // P35683 // Q2QLX5 // Q7XSA6 // P14654 // Q69XJ4 // Q6AV34 // Q7F9Y6 // Q7F2F8 // Q2QW50 // Q5ZAS4 // Q6Z8P2 // Q6YYR2 // Q07661 // Q9SMB1 // Q7Y199 // Q7XXQ9 // Q2QMV8 // Q10NW0 // Q10R10 // Q7XS58 // Q6ETQ7 // Q2QVC1 // Q75HJ0 // Q7XUK6 // Q851S8 // Q84NW1 // Q2QP59 // Q6ZKK5 // Q9ZTP5 // Q0JKB4
GO:0034645	P	cellular macromolecule biosynthetic process	20	127	5248	24075	0.96	1	// Q8SAY0 // Q6Z2Z4 // Q850L8 // Q60E59 // Q850W6 // Q84ZP1 // Q8LR54 // Q75LD8 // P35683 // Q10PV6 // Q7X752 // A3BLC3 // Q69UI1 // Q7XSA6 // Q8H3M0 // Q6H8H3 // Q7XEQ3 // P0C443 // Q7F4T2 // Q7Y199
GO:0050789	P	regulation of biological process	8	127	2027	24075	0.85	1	// Q0IWL9 // Q6Z2Z4 // Q8H3M0 // Q6YT73 // P35683 // Q655S1 // Q7F9Y6 // Q6H6B9
GO:0044260	P	cellular macromolecule metabolic process	40	127	9350	24075	0.96	1	// Q9LST4 // Q6Z2Z4 // Q7X752 // Q8H3M0 // Q7F4T2 // Q7FAH2 // P35683 // Q7XSA6 // Q6H8H3 // P17784 // Q7XV11 // Q7XEQ3 // Q6ZFJ9 // Q5VRG3 // Q7Y199 // Q75LD8 // Q10PV6 // Q655S1 // A3BLC3 // Q84YY4 // Q7F9Y6 // Q75M32 // Q7XQP9 // Q6YYR2 // Q6ZF30 // Q850L8 // Q84ZP1 // P12330 // Q60EJ2 // Q69UI1 // A1YQJ3 // Q6ZIT9 // Q75HJ0 // Q8SAY0 // Q6YW78 // Q60E59 // Q850W6 // Q8LR54 // Q9ZTP5 // P0C443
GO:0016043	P	cellular component organization	7	127	1240	24075	0.48	1	// Q8H3M0 // Q655S1 // A3BLC3 // Q7XSA6 // Q6ZGM0 // Q7XEQ3 // Q84PB7
GO:0065007	P	biological regulation	8	127	2125	24075	0.88	1	// Q0IWL9 // Q6Z2Z4 // Q8H3M0 // Q6YT73 // P35683 // Q655S1 // Q7F9Y6 // Q6H6B9
GO:0006139	P	nucleobase, nucleoside, nucleotide and nucleic acid metabolic process	18	127	6695	24075	1	1	// Q07661 // Q851S8 // Q84NW1 // Q2QW50 // Q6Z2Z4 // Q7Y199 // Q7XXQ9 // Q8H3M0 // Q2QMV8 // P35683 // Q7F9Y6 // Q6ZKK5 // Q7XSA6 // Q5ZAS4 // Q9ZTP5 // Q6YYR2 // Q0JKB4 // Q75HJ0
GO:0006810	P	transport	6	127	1638	24075	0.87	1	// Q7FB12 // B7SDG3 // Q2QW50 // Q5ZAS4 // Q84NW1 // Q0JKB4
GO:0006464	P	protein modification process	6	127	1929	24075	0.95	1	// Q8LR54 // P12330 // Q60EJ2 // Q7XV11 // Q6ZIT9 // Q6ZF30
GO:0050794	P	regulation of cellular process	6	127	1955	24075	0.95	1	// Q0IWL9 // Q8H3M0 // Q6YT73 // Q655S1 // Q7F9Y6 // Q6H6B9
GO:0043412	P	macromolecule modification	6	127	1979	24075	0.95	1	// Q8LR54 // P12330 // Q60EJ2 // Q7XV11 // Q6ZIT9 // Q6ZF30
GO:0009059	P	macromolecule biosynthetic process	20	127	5252	24075	0.96	1	// Q8SAY0 // Q6Z2Z4 // Q850L8 // Q60E59 // Q850W6 // Q84ZP1 // Q8LR54 // Q75LD8 // P35683 // Q10PV6 // Q7X752 // A3BLC3 // Q69UI1 // Q7XSA6 // Q8H3M0 // Q6H8H3 // Q7XEQ3 // P0C443 // Q7F4T2 // Q7Y199
GO:0051234	P	establishment of localization	6	127	1638	24075	0.87	1	// Q7FB12 // B7SDG3 // Q2QW50 // Q5ZAS4 // Q84NW1 // Q0JKB4
GO:0051179	P	localization	6	127	1651	24075	0.87	1	// Q7FB12 // B7SDG3 // Q2QW50 // Q5ZAS4 // Q84NW1 // Q0JKB4
GO:0044238	P	primary metabolic process	70	127	11969	24075	0.13	1	// Q6ZAA5 // Q9LST4 // Q6Z2Z4 // Q5JNB0 // Q7X752 // Q8H3M0 // Q7F4T2 // Q7FAH2 // P35683 // Q2QLX5 // Q7XCK0 // P14654 // Q6H8H3 // P17784 // Q7XV11 // Q7XEQ3 // Q6ZFJ9 // Q6F361 // Q5VRG3 // Q93WY5 // P0C443 // Q6AV34 // Q5ZAS4 // Q75LD8 // Q10PV6 // Q655S1 // Q84NW1 // Q84YY4 // Q7F9Y6 // P12330 // Q75M32 // Q7F2F8 // Q2QW50 // Q7XQP9 // Q6Z8P2 // Q5JKH9 // Q6YYR2 // Q6ZF30 // Q07661 // Q9SMB1…
GO:0006950	P	response to stress	6	127	873	24075	0.31	1	// B7E6Z4 // Q0E0G3 // Q7XSV2 // Q75LD9 // Q60EJ2 // Q6ER94
GO:0043170	P	macromolecule metabolic process	42	127	10433	24075	0.99	1	// Q9LST4 // Q6Z2Z4 // Q7X752 // Q8H3M0 // Q7F4T2 // Q7FAH2 // P35683 // Q7XSA6 // Q6H8H3 // P17784 // Q7XV11 // Q7XEQ3 // Q6ZFJ9 // Q5VRG3 // Q7Y199 // Q655S1 // Q75LD8 // Q10PV6 // Q2QN11 // A3BLC3 // Q84YY4 // Q7F9Y6 // Q75M32 // Q7XQP9 // Q6YYR2 // Q6ZF30 // Q850L8 // Q84ZP1 // P12330 // Q60EJ2 // Q69UI1 // A1YQJ3 // Q6ETQ7 // Q6ZIT9 // Q75HJ0 // Q8SAY0 // Q6YW78 // Q60E59 // Q850W6 // Q8LR54…
GO:0005198	F	structural molecule activity	17	127	462	24075	6e-10	2.5e-08	// Q8SAY0 // Q7Y199 // Q850L8 // Q60E59 // Q850W6 // Q84ZP1 // Q75LD8 // Q7F4T2 // Q10PV6 // Q7X752 // Q69UI1 // Q7XSA6 // P41095 // Q6H8H3 // Q7XEQ3 // P0C443 // Q6YYR2
GO:0003676	F	nucleic acid binding	21	127	8251	24075	1	1	// Q2QYK4 // Q6H443 // Q8SAY0 // Q2R068 // Q6Z2Z4 // Q850L8 // Q60E59 // Q850W6 // B9A1G8 // Q8GZY2 // Q75LD8 // P35683 // Q8H3M0 // Q69UI1 // Q7F9Y6 // P41095 // Q7XSA6 // Q5ZDX8 // P0C443 // Q7F4T2 // Q75HJ0
GO:0016817	F	hydrolase activity, acting on acid anhydrides	6	127	764	24075	0.22	1	// Q6Z2Z4 // P35683 // Q655S1 // B7E5N1 // Q84NW1 // Q75HJ0
GO:0005488	F	binding	68	127	16823	24075	1	1	// Q6ZAA5 // Q0E0G3 // Q6Z2Z4 // Q5JNB0 // Q8H3M0 // Q7F4T2 // Q2QWM6 // P35683 // Q67VM2 // Q7XSA6 // P14654 // Q8GZY2 // Q5ZDX8 // Q6ZFJ9 // Q7XV11 // Q69XJ4 // Q69S39 // Q7FB12 // Q7XSV2 // Q6AV34 // Q6ETQ7 // Q60E66 // Q2QW50 // Q75LD8 // Q655S1 // A3BLC3 // Q69UI1 // Q7F9Y6 // Q7F2F8 // Q0DB64 // Q7XQP9 // Q6Z8P2 // Q5JKH9 // Q6ZF30 // Q07661 // Q2R068 // Q850L8 // Q6H6B9 // Q5ZAS4 // Q7FAH2…
GO:0000166	F	nucleotide binding	21	127	3874	24075	0.48	1	// Q07661 // Q851S8 // Q7FAH2 // Q6Z2Z4 // Q6AV34 // Q6YT73 // Q5ZAS4 // Q6ZAA5 // P35683 // Q6H443 // Q655S1 // Q60EJ2 // Q7F9Y6 // Q0JKB4 // P14654 // Q2QW50 // Q5ZDX8 // Q6ZFJ9 // Q7XQP9 // Q2QVC1 // Q75HJ0
GO:0016740	F	transferase activity	18	127	6190	24075	1	1	// Q7XUK6 // Q07661 // Q9SMB1 // Q7XS58 // Q5JNB0 // Q2QLX5 // Q93WY5 // Q84P96 // Q2QP59 // Q2QMV8 // Q8LR54 // Q10NW0 // Q945W5 // Q60EJ2 // Q2QWU7 // Q7XCK0 // Q6ZKK5 // Q0IM09
GO:0016787	F	hydrolase activity	20	127	4901	24075	0.92	1	// Q6ZKK5 // Q5VRG3 // Q9LST4 // Q6Z2Z4 // Q655S1 // Q7XXQ9 // Q5JKH9 // Q6AUN5 // Q5WN02 // Q6ETQ7 // P35683 // Q0JHF8 // Q84NW1 // Q10R10 // B7E5N1 // Q7F2F8 // Q6Z8P2 // Q2QN11 // Q6H6B9 // Q75HJ0
GO:0005215	F	transporter activity	6	127	941	24075	0.38	1	// Q6K548 // Q84P97 // Q2QW50 // Q5ZAS4 // Q84NW1 // Q0JKB4
GO:0017111	F	nucleoside-triphosphatase activity	5	127	726	24075	0.34	1	// Q655S1 // Q84NW1 // Q6Z2Z4 // Q75HJ0 // P35683
GO:0003824	F	catalytic activity	76	127	12724	24075	0.068	1	// Q6ZAA5 // Q9LST4 // Q0E0G3 // Q6Z2Z4 // Q5JNB0 // Q7FAH2 // P35683 // Q67VM2 // P14654 // Q941Z0 // Q7XCK0 // Q7XVF8 // Q69TY4 // P17784 // Q6F361 // Q69XJ4 // Q69S39 // Q5VRG3 // P0C5D5 // Q93WY5 // Q7XSV2 // Q7FB12 // Q6AV34 // Q945R7 // Q60E66 // Q84P96 // Q65XW4 // Q655S1 // Q84NW1 // Q84YY4 // Q75M32 // Q7F2F8 // Q0DB64 // Q0IM09 // Q6Z8P2 // Q5JKH9 // Q07661 // Q9SMB1 // Q9FR35 // Q6ZKK5…
GO:0016818	F	hydrolase activity, acting on acid anhydrides, in phosphorus-containing anhydrides	6	127	759	24075	0.21	1	// Q6Z2Z4 // P35683 // Q655S1 // B7E5N1 // Q84NW1 // Q75HJ0
GO:0016462	F	pyrophosphatase activity	6	127	743	24075	0.2	1	// Q6Z2Z4 // P35683 // Q655S1 // B7E5N1 // Q84NW1 // Q75HJ0
GO:0003723	F	RNA binding	12	127	3190	24075	0.92	1	// Q8SAY0 // Q850L8 // Q60E59 // Q850W6 // Q7F4T2 // Q75LD8 // Q69UI1 // Q7F9Y6 // P41095 // Q7XSA6 // P0C443 // Q75HJ0
GO:0005737	C	cytoplasm	75	127	1263	24075	6.4e-61	7e-59	// Q9LST4 // Q6Z2Z4 // Q5JNB0 // Q7X752 // Q84P97 // Q7F4T2 // Q7FAH2 // A1YQJ3 // Q69TY4 // Q7XCK0 // P14654 // Q8GZY2 // Q6H8H3 // P17784 // Q7XV11 // Q6ATY4 // Q84PB7 // Q69XJ4 // Q69S39 // Q5VRG3 // P0C5D5 // Q0JG75 // Q7Y199 // Q6AV34 // Q945R7 // Q6ZFJ9 // Q6YT73 // Q75LD8 // Q10PV6 // Q655S1 // A3BLC3 // Q69UI1 // Q7F9Y6 // P12330 // Q7XQP9 // Q6Z8P2 // Q6YYR2 // Q6ZF30 // Q2QYK4 // Q2R068…
GO:0044424	C	intracellular part	87	127	3529	24075	2.1e-42	1.1e-40	// Q6Z2Z4 // Q7XCK0 // Q6H8H3 // Q7XV11 // Q69XJ4 // Q945R7 // Q6ZF30 // Q2R068 // Q9FR35 // Q7F8S5 // Q6ZIT9 // Q850W6 // Q5WN02 // B7E5N1 // P41095 // Q9LST4 // Q5ZDX8 // Q6ATY4 // Q84PB7 // Q84PB4 // Q6AV34 // Q75LD8 // Q69UI1 // Q7F9Y6 // Q7XQP9 // Q6YYR2 // Q2QMV8 // Q945W5 // Q10NW0 // Q2QVC1 // Q7XUK6 // Q8W424 // Q0IWL9 // Q60E59 // Q8LR54 // Q0JHF8 // Q2QWN3 // Q9ZTP5 // P0C443 // Q0JKB4…
GO:0009536	C	plastid	24	127	37	24075	9.6e-40	3.5e-38	// Q69TY4 // Q7F4T2 // Q7XV11 // Q6ATY4 // Q84PB7 // Q69XJ4 // Q69S39 // P0C5D5 // Q0JG75 // Q6AV34 // Q945R7 // Q655S1 // A3BLC3 // Q6ZF30 // Q8SAY0 // P12330 // Q7F8S5 // Q6ZGM0 // Q7FB12 // Q7XUK6 // Q851S8 // Q6ER94 // Q9ZTP5 // P0C443
GO:0005622	C	intracellular	88	127	4116	24075	3.5e-38	9.6e-37	// Q6Z2Z4 // Q7XCK0 // Q6H8H3 // Q7XV11 // Q69XJ4 // Q945R7 // Q6ZF30 // Q2R068 // Q9FR35 // Q7F8S5 // Q6ZIT9 // Q850W6 // Q5WN02 // B7E5N1 // P41095 // Q9LST4 // Q5ZDX8 // Q6ATY4 // Q84PB7 // Q84PB4 // Q6AV34 // Q75LD8 // Q69UI1 // Q7F9Y6 // Q7XQP9 // Q6YYR2 // Q2QMV8 // Q945W5 // Q10NW0 // Q2QVC1 // Q7XUK6 // Q8W424 // Q0IWL9 // Q60E59 // Q8LR54 // Q0JHF8 // Q2QWN3 // Q9ZTP5 // P0C443 // Q0JKB4…
GO:0044444	C	cytoplasmic part	51	127	966	24075	9.1e-37	2e-35	// Q69TY4 // Q7X752 // Q84P97 // Q7F4T2 // A1YQJ3 // Q7XSA6 // Q8GZY2 // Q6H8H3 // Q7XV11 // Q6ATY4 // Q84PB7 // Q69XJ4 // Q69S39 // P0C5D5 // Q0JG75 // Q7Y199 // Q6AV34 // Q945R7 // Q6YT73 // Q75LD8 // Q10PV6 // Q655S1 // A3BLC3 // Q69UI1 // Q7XQP9 // Q6YYR2 // Q6ZF30 // Q850L8 // Q53QG2 // Q84ZP1 // Q9SDD6 // Q8SAY0 // P12330 // Q7F8S5 // Q7XEQ3 // Q7XS58 // Q6ZGM0 // Q7FB12 // Q6ZIT9 // Q7XUK6…
GO:0005623	C	cell	95	127	5945	24075	4.4e-32	7e-31	// Q6Z2Z4 // Q7XCK0 // Q6H8H3 // Q7XV11 // Q69XJ4 // Q945R7 // Q6ZF30 // Q2R068 // Q9FR35 // Q7F8S5 // Q6ZIT9 // Q850W6 // Q5WN02 // B7E5N1 // P41095 // Q9LST4 // Q5ZDX8 // Q6ATY4 // Q84PB7 // Q84PB4 // Q6AV34 // Q75LD8 // Q69UI1 // Q7F9Y6 // Q7XQP9 // Q5JKH9 // Q6YYR2 // Q2QMV8 // Q945W5 // Q7FB12 // Q2QVC1 // Q7XUK6 // Q8SAY0 // Q0IWL9 // Q84SC5 // Q60E59 // Q8LR54 // Q0JHF8 // Q2QWN3 // Q9ZTP5…
GO:0044464	C	cell part	95	127	5945	24075	4.4e-32	7e-31	// Q6Z2Z4 // Q7XCK0 // Q6H8H3 // Q7XV11 // Q69XJ4 // Q945R7 // Q6ZF30 // Q2R068 // Q9FR35 // Q7F8S5 // Q6ZIT9 // Q850W6 // Q5WN02 // B7E5N1 // P41095 // Q9LST4 // Q5ZDX8 // Q6ATY4 // Q84PB7 // Q84PB4 // Q6AV34 // Q75LD8 // Q69UI1 // Q7F9Y6 // Q7XQP9 // Q5JKH9 // Q6YYR2 // Q2QMV8 // Q945W5 // Q7FB12 // Q2QVC1 // Q7XUK6 // Q8SAY0 // Q0IWL9 // Q84SC5 // Q60E59 // Q8LR54 // Q0JHF8 // Q2QWN3 // Q9ZTP5…
GO:0032991	C	macromolecular complex	43	127	1207	24075	5.1e-24	7.1e-23	// Q9LST4 // Q7X752 // Q8H3M0 // Q7F4T2 // A1YQJ3 // Q2QNI4 // Q7XSA6 // Q8GZY2 // Q6H8H3 // Q5ZDX8 // Q7XEQ3 // Q84PB4 // Q5VRG3 // Q0JG75 // Q7Y199 // Q75LD8 // Q10PV6 // Q69UI1 // Q2QW50 // Q5ZAS4 // Q6YYR2 // Q6ZF30 // Q8S7H8 // Q84P97 // Q850L8 // Q53QG2 // Q84ZP1 // Q8W424 // P12330 // Q6ZK86 // Q2QWM6 // Q7XUK6 // Q8SAY0 // Q6K548 // B9A1G8 // Q60E59 // Q850W6 // Q6H443 // Q2QWN3 // P41095…
GO:0043226	C	organelle	57	127	2859	24075	2.7e-20	3e-19	// Q9LST4 // Q7X752 // Q8H3M0 // Q7F4T2 // Q2QWM6 // Q84P97 // Q2QNI4 // Q69TY4 // Q7XSA6 // Q8GZY2 // Q6H8H3 // Q7XV11 // Q6ATY4 // Q84PB7 // Q69XJ4 // Q69S39 // Q5VRG3 // P0C5D5 // Q0JG75 // Q7Y199 // Q6AV34 // Q945R7 // Q6YT73 // Q75LD8 // Q10PV6 // Q655S1 // A3BLC3 // Q69UI1 // Q7F9Y6 // Q7XQP9 // Q6YYR2 // Q6ZF30 // Q850L8 // Q53QG2 // Q84ZP1 // Q9SDD6 // Q8SAY0 // P12330 // Q7F8S5 // Q7XEQ3…
GO:0043229	C	intracellular organelle	57	127	2859	24075	2.7e-20	3e-19	// Q9LST4 // Q7X752 // Q8H3M0 // Q7F4T2 // Q2QWM6 // Q84P97 // Q2QNI4 // Q69TY4 // Q7XSA6 // Q8GZY2 // Q6H8H3 // Q7XV11 // Q6ATY4 // Q84PB7 // Q69XJ4 // Q69S39 // Q5VRG3 // P0C5D5 // Q0JG75 // Q7Y199 // Q6AV34 // Q945R7 // Q6YT73 // Q75LD8 // Q10PV6 // Q655S1 // A3BLC3 // Q69UI1 // Q7F9Y6 // Q7XQP9 // Q6YYR2 // Q6ZF30 // Q850L8 // Q53QG2 // Q84ZP1 // Q9SDD6 // Q8SAY0 // P12330 // Q7F8S5 // Q7XEQ3…
GO:0009579	C	thylakoid	16	127	93	24075	4.9e-19	4.9e-18	// P0C5D5 // Q69S39 // Q8S7H8 // Q7FB12 // Q2QNI4 // P12330 // Q655S1 // Q2QWN3 // Q9ZTP5 // Q0JG75 // Q7XV11 // Q6ATY4 // Q6ZK86 // Q2QWM6 // Q6ZF30 // Q84PB4
GO:0005829	C	cytosol	11	127	34	24075	4.7e-16	4.3e-15	// Q7XEQ3 // Q7Y199 // Q7X752 // Q5WN02 // A1YQJ3 // A3BLC3 // Q69UI1 // Q7XSA6 // P41095 // Q9ZTP5 // Q6YYR2
GO:0044446	C	intracellular organelle part	36	127	1521	24075	1.7e-14	1.3e-13	// Q69TY4 // Q7X752 // Q8H3M0 // Q7F4T2 // Q2QNI4 // Q7XSA6 // Q7XV11 // Q6ATY4 // Q84PB7 // Q69S39 // P0C5D5 // Q0JG75 // Q84P97 // Q6ZIT9 // Q10PV6 // Q655S1 // Q69UI1 // Q7XQP9 // Q6YYR2 // Q6ZF30 // Q7Y199 // Q9SDD6 // P12330 // Q7F8S5 // Q7XEQ3 // Q7FB12 // Q6ZK86 // Q2QWM6 // Q7XUK6 // Q6K548 // B9A1G8 // Q60E59 // Q850W6 // P41095 // Q9ZTP5 // Q0JKB4
GO:0044422	C	organelle part	36	127	1521	24075	1.7e-14	1.3e-13	// Q69TY4 // Q7X752 // Q8H3M0 // Q7F4T2 // Q2QNI4 // Q7XSA6 // Q7XV11 // Q6ATY4 // Q84PB7 // Q69S39 // P0C5D5 // Q0JG75 // Q84P97 // Q6ZIT9 // Q10PV6 // Q655S1 // Q69UI1 // Q7XQP9 // Q6YYR2 // Q6ZF30 // Q7Y199 // Q9SDD6 // P12330 // Q7F8S5 // Q7XEQ3 // Q7FB12 // Q6ZK86 // Q2QWM6 // Q7XUK6 // Q6K548 // B9A1G8 // Q60E59 // Q850W6 // P41095 // Q9ZTP5 // Q0JKB4
GO:0030529	C	ribonucleoprotein complex	21	127	438	24075	3.5e-14	2.6e-13	// Q6H443 // Q8SAY0 // Q7Y199 // Q850L8 // Q53QG2 // Q60E59 // Q850W6 // Q84ZP1 // Q8GZY2 // Q75LD8 // Q7F4T2 // Q10PV6 // Q7X752 // Q69UI1 // Q7XSA6 // P41095 // Q6H8H3 // Q5ZDX8 // Q7XEQ3 // P0C443 // Q6YYR2
GO:0005840	C	ribosome	20	127	397	24075	6.3e-14	4.3e-13	// Q6H443 // Q8SAY0 // Q7Y199 // Q850L8 // Q53QG2 // Q60E59 // Q850W6 // Q84ZP1 // Q8GZY2 // Q75LD8 // Q7F4T2 // Q10PV6 // Q7X752 // Q69UI1 // Q7XSA6 // P41095 // Q6H8H3 // Q7XEQ3 // P0C443 // Q6YYR2
GO:0043231	C	intracellular membrane-bounded organelle	39	127	2296	24075	2.9e-11	1.9e-10	// Q9LST4 // Q8H3M0 // Q7F4T2 // Q69TY4 // Q7XV11 // Q6ATY4 // Q84PB7 // Q69XJ4 // Q69S39 // Q5VRG3 // P0C5D5 // Q0JG75 // Q6AV34 // Q945R7 // Q6YT73 // Q84P97 // Q655S1 // A3BLC3 // Q69UI1 // Q7F9Y6 // Q7XQP9 // Q6ZF30 // Q8SAY0 // P12330 // Q7F8S5 // Q7XS58 // Q6ZGM0 // Q7FB12 // Q6ZIT9 // Q7XUK6 // Q851S8 // Q6K548 // Q6ER94 // B9A1G8 // Q850W6 // Q9SDD6 // Q9ZTP5 // P0C443 // Q0JKB4
GO:0043227	C	membrane-bounded organelle	39	127	2319	24075	3.9e-11	2.4e-10	// Q9LST4 // Q8H3M0 // Q7F4T2 // Q69TY4 // Q7XV11 // Q6ATY4 // Q84PB7 // Q69XJ4 // Q69S39 // Q5VRG3 // P0C5D5 // Q0JG75 // Q6AV34 // Q945R7 // Q6YT73 // Q84P97 // Q655S1 // A3BLC3 // Q69UI1 // Q7F9Y6 // Q7XQP9 // Q6ZF30 // Q8SAY0 // P12330 // Q7F8S5 // Q7XS58 // Q6ZGM0 // Q7FB12 // Q6ZIT9 // Q7XUK6 // Q851S8 // Q6K548 // Q6ER94 // B9A1G8 // Q850W6 // Q9SDD6 // Q9ZTP5 // P0C443 // Q0JKB4
GO:0031967	C	organelle envelope	8	127	142	24075	1.3e-06	7.5e-06	// Q6K548 // Q84P97 // P12330 // Q655S1 // Q6ZF30 // Q7XV11 // Q84PB7 // Q0JKB4
GO:0005739	C	mitochondrion	8	127	162	24075	3.3e-06	1.8e-05	// Q6K548 // Q850W6 // Q7F4T2 // Q84P97 // Q7XS58 // Q9SDD6 // Q7XQP9 // Q0JKB4
GO:0031975	C	envelope	8	127	167	24075	4.1e-06	2.2e-05	// Q6K548 // Q84P97 // P12330 // Q655S1 // Q6ZF30 // Q7XV11 // Q84PB7 // Q0JKB4
GO:0016020	C	membrane	28	127	2115	24075	5e-06	2.5e-05	// Q0E0G3 // Q2QNI4 // Q7XV11 // Q6ATY4 // Q84PB7 // Q69S39 // Q0JG75 // Q6ETQ7 // Q84P97 // Q6ZIT9 // Q655S1 // Q2QW50 // Q5ZAS4 // Q84PB4 // Q5JKH9 // Q6ZF30 // Q8S7H8 // P12330 // Q60EJ2 // Q6K548 // Q7FB12 // Q6ZK86 // Q2QWM6 // Q84NW1 // Q84SC5 // Q2QWN3 // Q9ZTP5 // Q0JKB4
GO:0043232	C	intracellular non-membrane-bounded organelle	22	127	1494	24075	1.3e-05	5.8e-05	// Q7X752 // Q8H3M0 // Q7F4T2 // Q7XSA6 // Q8GZY2 // Q6H8H3 // Q7XEQ3 // Q7Y199 // Q75LD8 // Q10PV6 // Q69UI1 // Q6YYR2 // Q850L8 // Q53QG2 // Q84ZP1 // Q8SAY0 // B9A1G8 // Q60E59 // Q850W6 // Q6H443 // P41095 // P0C443
GO:0043228	C	non-membrane-bounded organelle	22	127	1494	24075	1.3e-05	5.8e-05	// Q7X752 // Q8H3M0 // Q7F4T2 // Q7XSA6 // Q8GZY2 // Q6H8H3 // Q7XEQ3 // Q7Y199 // Q75LD8 // Q10PV6 // Q69UI1 // Q6YYR2 // Q850L8 // Q53QG2 // Q84ZP1 // Q8SAY0 // B9A1G8 // Q60E59 // Q850W6 // Q6H443 // P41095 // P0C443
GO:0070013	C	intracellular organelle lumen	5	127	70	24075	4.7e-05	0.0002	// Q850W6 // Q7XQP9 // Q69UI1 // Q7F4T2 // Q9SDD6
GO:0043233	C	organelle lumen	5	127	70	24075	4.7e-05	0.0002	// Q850W6 // Q7XQP9 // Q69UI1 // Q7F4T2 // Q9SDD6
GO:0031974	C	membrane-enclosed lumen	5	127	80	24075	8.6e-05	0.00035	// Q850W6 // Q7XQP9 // Q69UI1 // Q7F4T2 // Q9SDD6
GO:0005634	C	nucleus	6	127	1884	24075	0.94	1	// Q5VRG3 // Q9LST4 // B9A1G8 // Q8H3M0 // Q69UI1 // Q7F9Y6

## Sheet: g.Upregulated proteins at 72h
Suppl. Table S3g: Details of GO enrichment results for the upregulated proteins in Qingliu compared with TN1 at 72 h of insect herbivory
GO_acc	term_type	Term	queryitem	querytotal	bgitem	bgtotal	pvalue	FDR	entries
GO:0009056	P	catabolic process	17	98	433	24075	3.3e-12	3.1e-10	// Q6YT00 // Q9LST6 // Q6Z5N4 // Q5JK78 // Q7XSV2 // Q2R480 // Q2R8W8 // Q8W2Z2 // Q69K00 // P42211 // Q5VRG3 // Q945W5 // Q6ZL94 // O64464 // Q7F8R1 // Q7X6F6 // Q2QN11
GO:0006519	P	cellular amino acid and derivative metabolic process	16	98	391	24075	8.4e-12	4e-10	// Q10NY1 // Q5VME5 // Q5VNW0 // Q33E23 // Q2R0I1 // Q7Y096 // Q337Y2 // Q6L4H5 // Q10NW0 // Q945W5 // Q6KAJ2 // Q9LD61 // Q2QLX5 // Q8H8D8 // Q84T92 // Q2QVC1
GO:0019748	P	secondary metabolic process	7	98	64	24075	1.6e-08	5e-07	// Q5VME5 // Q945W5 // Q337Y2 // Q2R480 // Q2R0I1 // Q8W250 // Q84T92
GO:0006412	P	translation	11	98	595	24075	3.5e-05	0.00083	// Q6Z2Z4 // Q7Y199 // Q6ER67 // Q7F4T2 // Q7X6E0 // Q9ZST0 // P35683 // B7F845 // A3BLC3 // Q8H4T5 // Q6H4L2
GO:0044237	P	cellular metabolic process	62	98	10696	24075	0.00014	0.0026	// Q9LST6 // Q6Z5N4 // Q850Z8 // Q6Z2Z4 // Q33E23 // Q7F4T2 // Q69K00 // Q2R1V8 // Q2QV45 // Q2QLX5 // Q6ZL94 // Q6H4L2 // Q6L4H5 // Q7F8R1 // Q5JK78 // Q84PB7 // Q5VNW0 // Q10NY1 // Q5VME5 // Q5VRG3 // Q7XSV2 // Q7X6E0 // Q84T92 // O64464 // Q9ZST0 // Q0JJQ7 // A3BLC3 // Q6KAJ2 // Q7F9Y6 // Q2R480 // Q0JGZ6 // Q7Y199 // Q6ER67 // Q7XXQ9 // Q10LR9 // Q7Y096 // Q337Y2 // Q0J8G4 // Q10NW0 // B7F845…
GO:0009987	P	cellular process	67	98	12839	24075	0.0018	0.028	// Q9LST6 // Q6Z5N4 // Q850Z8 // Q6Z2Z4 // Q33E23 // Q7F4T2 // Q8GZY2 // Q2R1V8 // Q2QV45 // Q2QLX5 // Q6ZL94 // Q6H4L2 // Q6L4H5 // Q7F8R1 // Q5JK78 // Q84PB7 // Q5VNW0 // Q10NY1 // Q5VME5 // Q5VRG3 // Q7XSV2 // Q7X6E0 // Q84T92 // Q6YY64 // Q9ZST0 // Q0JJQ7 // A3BLC3 // Q6KAJ2 // Q7F9Y6 // Q10RP0 // Q0J8G4 // Q2R480 // Q7XE16 // Q0JGZ6 // Q69K00 // Q7Y199 // Q6ER67 // Q7XXQ9 // Q10LR9 // Q7Y096…
GO:0005975	P	carbohydrate metabolic process	10	98	833	24075	0.0022	0.03	// Q0JGZ6 // Q6Z5N4 // Q2R480 // Q8W2Z2 // Q6K2P3 // Q0J8G4 // Q7XLP7 // Q69K00 // Q7X6F6 // Q8W250
GO:0006091	P	generation of precursor metabolites and energy	5	98	243	24075	0.0034	0.041	// Q6Z5N4 // Q69K00 // Q84PB7 // Q6ZL94 // Q7F8R1
GO:0044249	P	cellular biosynthetic process	36	98	5890	24075	0.0046	0.044	// Q6Z5N4 // Q850Z8 // Q6Z2Z4 // Q7F4T2 // Q69K00 // Q2R1V8 // P35683 // Q2QLX5 // Q6ZL94 // Q6H4L2 // Q84T92 // Q5VNW0 // Q10NY1 // Q5VME5 // Q7X6E0 // Q9ZST0 // A3BLC3 // Q7Y199 // Q6ER67 // Q10LR9 // Q7Y096 // Q337Y2 // Q0J8G4 // Q10NW0 // B7F845 // Q9LD61 // Q8H4T5 // Q2QVC1 // Q0JGZ6 // Q851S8 // Q8LR54 // Q7XMI8 // Q2QTJ1 // Q6ZKK5 // Q2R0I1 // Q8W250
GO:0009058	P	biosynthetic process	37	98	6085	24075	0.0044	0.044	// Q6Z5N4 // Q850Z8 // Q6Z2Z4 // Q7F4T2 // Q69K00 // Q2R1V8 // P35683 // Q2QLX5 // Q6ZL94 // Q6H4L2 // Q84T92 // Q5VNW0 // Q10NY1 // Q5VME5 // Q7X6E0 // Q9ZST0 // A3BLC3 // Q6KAJ2 // Q7Y199 // Q6ER67 // Q10LR9 // Q7Y096 // Q337Y2 // Q0J8G4 // Q10NW0 // B7F845 // Q9LD61 // Q8H4T5 // Q2QVC1 // Q0JGZ6 // Q851S8 // Q8LR54 // Q7XMI8 // Q2QTJ1 // Q6ZKK5 // Q2R0I1 // Q8W250
GO:0044267	P	cellular protein metabolic process	21	98	2877	24075	0.0056	0.048	// Q6YT00 // Q9LST6 // Q5VRG3 // Q5JK78 // Q6Z2Z4 // Q7Y199 // Q7X6E0 // Q7F4T2 // Q6ER67 // Q8LR54 // Q9ZST0 // Q6Z8J5 // P35683 // B7F845 // A3BLC3 // O64464 // Q8H4T5 // Q6H4L2 // Q2QV45 // Q2R8W8 // Q6ZIT9
GO:0008152	P	metabolic process	68	98	14398	24075	0.032	0.26	// Q9LST6 // Q6Z5N4 // Q850Z8 // Q6Z2Z4 // Q33E23 // Q8W2Z2 // Q6K2P3 // Q2R1V8 // Q2QV45 // Q2QLX5 // Q6ZL94 // Q6H4L2 // Q6L4H5 // Q7F8R1 // Q5JK78 // Q84PB7 // Q6YY47 // Q5VNW0 // Q10NY1 // Q5VME5 // Q5VRG3 // Q7XSV2 // Q7X6E0 // Q84T92 // O64464 // Q9ZST0 // Q0JJQ7 // A3BLC3 // Q6KAJ2 // Q7F9Y6 // Q2R480 // Q7F4T2 // Q0JGZ6 // Q69K00 // Q7Y199 // Q6ER67 // Q7XXQ9 // Q7Y096 // Q10LR9 // P42211…
GO:0044238	P	primary metabolic process	58	98	11969	24075	0.038	0.28	// Q9LST6 // Q6Z5N4 // Q850Z8 // Q6Z2Z4 // Q33E23 // Q8W2Z2 // Q6K2P3 // Q6L4H5 // Q2QV45 // Q2QLX5 // Q6ZL94 // Q6H4L2 // Q5JK78 // Q84T92 // Q6YY47 // Q5VNW0 // Q10NY1 // Q5VME5 // Q5VRG3 // Q7X6E0 // O64464 // Q9ZST0 // A3BLC3 // Q6KAJ2 // Q7F9Y6 // Q2R480 // Q7F4T2 // Q0JGZ6 // Q69K00 // Q7Y199 // Q6ER67 // Q7XXQ9 // Q7Y096 // P42211 // Q337Y2 // Q0J8G4 // Q10NW0 // B7F845 // Q945W5 // Q9LD61…
GO:0019538	P	protein metabolic process	23	98	4333	24075	0.1	0.71	// Q9LST6 // Q5JK78 // Q6Z2Z4 // O64464 // Q7F4T2 // P35683 // Q5VRG3 // Q7X6E0 // Q9ZST0 // A3BLC3 // Q7Y199 // Q6ER67 // P42211 // B7F845 // Q8H4T5 // Q2QV45 // Q2R8W8 // Q6ZIT9 // Q6YT00 // Q8LR54 // Q6Z8J5 // Q6H4L2 // Q2QN11
GO:0006807	P	nitrogen compound metabolic process	24	98	7073	24075	0.88	1	// Q850Z8 // Q6Z2Z4 // Q33E23 // Q6L4H5 // P35683 // Q2QLX5 // Q6ZL94 // Q5VNW0 // Q10NY1 // Q7X6E0 // Q6KAJ2 // Q7F9Y6 // Q7Y199 // Q7XXQ9 // Q7Y096 // Q10NW0 // Q9LD61 // Q2QVC1 // Q5JK84 // Q851S8 // Q9FWK4 // Q2R480 // Q6ZKK5 // Q10LR9
GO:0034645	P	cellular macromolecule biosynthetic process	14	98	5248	24075	0.98	1	// Q0JGZ6 // Q6Z2Z4 // Q7Y199 // Q6ER67 // Q7F4T2 // Q7X6E0 // Q8LR54 // Q9ZST0 // Q0J8G4 // P35683 // B7F845 // A3BLC3 // Q8H4T5 // Q6H4L2
GO:0050789	P	regulation of biological process	5	98	2027	24075	0.92	1	// Q5JK84 // Q7F9Y6 // Q6Z2Z4 // Q2QX01 // P35683
GO:0044260	P	cellular macromolecule metabolic process	28	98	9350	24075	0.99	1	// Q9LST6 // Q6Z5N4 // Q5JK78 // Q6Z2Z4 // O64464 // Q7F4T2 // P35683 // Q5VRG3 // Q7X6E0 // Q9ZST0 // A3BLC3 // Q7F9Y6 // Q0JGZ6 // Q7Y199 // Q6ER67 // Q0J8G4 // B7F845 // Q69K00 // Q8H4T5 // Q2QV45 // Q2R8W8 // Q6ZIT9 // Q6YT00 // Q5JK84 // Q8LR54 // Q6Z8J5 // Q2R480 // Q6H4L2
GO:0010467	P	gene expression	13	98	2424	24075	0.19	1	// Q5JK84 // Q6Z2Z4 // Q7Y199 // Q7X6E0 // Q7F4T2 // Q6ER67 // Q9ZST0 // P35683 // B7F845 // A3BLC3 // Q7F9Y6 // Q8H4T5 // Q6H4L2
GO:0065007	P	biological regulation	6	98	2125	24075	0.87	1	// Q5JK84 // Q6Z2Z4 // P35683 // Q7F9Y6 // Q2R0I1 // Q2QX01
GO:0006139	P	nucleobase, nucleoside, nucleotide and nucleic acid metabolic process	13	98	6695	24075	1	1	// Q5JK84 // Q851S8 // Q850Z8 // Q6Z2Z4 // Q7Y199 // Q7X6E0 // Q7XXQ9 // P35683 // Q2R480 // Q6ZL94 // Q7F9Y6 // Q6ZKK5 // Q9LD61
GO:0009059	P	macromolecule biosynthetic process	14	98	5252	24075	0.98	1	// Q0JGZ6 // Q6Z2Z4 // Q7Y199 // Q6ER67 // Q7F4T2 // Q7X6E0 // Q8LR54 // Q9ZST0 // Q0J8G4 // P35683 // B7F845 // A3BLC3 // Q8H4T5 // Q6H4L2
GO:0050896	P	response to stimulus	5	98	1026	24075	0.41	1	// Q5JK84 // Q0DRV6 // Q75LD9 // Q7XSV2 // Q2R480
GO:0006950	P	response to stress	5	98	873	24075	0.28	1	// Q5JK84 // Q0DRV6 // Q75LD9 // Q7XSV2 // Q2R480
GO:0043170	P	macromolecule metabolic process	32	98	10433	24075	0.99	1	// Q9LST6 // Q6Z5N4 // Q5JK78 // Q6Z2Z4 // O64464 // Q8W2Z2 // P35683 // Q5VRG3 // Q7X6E0 // Q9ZST0 // A3BLC3 // Q7F9Y6 // Q7F4T2 // Q0JGZ6 // Q7Y199 // Q6ER67 // P42211 // Q0J8G4 // B7F845 // Q69K00 // Q8H4T5 // Q2QV45 // Q2R8W8 // Q6ZIT9 // Q6YT00 // Q5JK84 // Q8LR54 // Q6Z8J5 // Q2R480 // Q7X6F6 // Q6H4L2 // Q2QN11
GO:0003824	F	catalytic activity	75	98	12724	24075	1.2e-06	2.6e-05	// Q9LST6 // Q6Z5N4 // Q10I42 // Q850Z8 // Q6Z2Z4 // Q33E23 // Q8H620 // Q8W2Z2 // Q6K2P3 // Q8GSE8 // Q2R1V8 // P35683 // Q2QLX5 // Q6ZL94 // Q941Z0 // Q6H4L2 // Q6Z8J5 // Q6L4H5 // Q7F8R1 // P0C497 // Q9FWK4 // Q9LG77 // Q6YY47 // Q5VNW0 // Q10NY1 // Q5VME5 // Q10MJ1 // Q942P9 // Q7XSV2 // Q7X6E0 // Q7X8G7 // Q84T92 // O64464 // Q10MS3 // Q6KAJ2 // Q9LGQ6 // Q0J8G4 // Q2R480 // Q7XE16 // Q0JGZ6…
GO:0005198	F	structural molecule activity	9	98	462	24075	0.00013	0.0014	// Q7Y199 // Q6ER67 // Q7X6E0 // Q7F4T2 // Q6YY64 // Q9ZST0 // B7F845 // Q8H4T5 // P0C497
GO:0000166	F	nucleotide binding	23	98	3874	24075	0.037	0.27	// Q6Z2Z4 // Q67G20 // P35683 // Q6ZL94 // Q650W6 // Q10NY1 // Q6H443 // Q7F9Y6 // Q10RP0 // Q7XN85 // Q7XE16 // Q8W250 // Q7Y096 // Q0J8G4 // Q0JJQ7 // Q2QV45 // Q2QVC1 // Q0JGZ6 // Q5JK84 // Q851S8 // Q10AZ4 // Q7XMI8 // Q6H4L2
GO:0016787	F	hydrolase activity	25	98	4901	24075	0.13	0.7	// Q9LST6 // Q6Z2Z4 // O64464 // Q8W2Z2 // Q8GSE8 // P35683 // Q9LG77 // Q6YY47 // Q10MJ1 // Q942P9 // Q2QRA2 // Q10RP0 // Q7XE16 // Q7XXQ9 // P42211 // Q5VRG3 // Q6ZDS0 // Q2R8W8 // Q6YT00 // Q5JK84 // Q10I42 // Q6ZKK5 // Q7X6F6 // Q6H4L2 // Q2QN11
GO:0003676	F	nucleic acid binding	17	98	8251	24075	1	1	// Q5JK84 // Q6Z2Z4 // Q7X6E0 // Q9FWK4 // Q7F4T2 // Q6ER67 // Q9ZST0 // P35683 // B7F845 // Q7XAA5 // Q7F9Y6 // Q6H443 // Q8GZY2 // Q0DSD6 // Q6H4L2 // P0C497 // Q650W6
GO:0005488	F	binding	48	98	16823	24075	1	1	// Q10AZ4 // Q6Z2Z4 // Q8H620 // Q7F4T2 // Q67G20 // Q2R1V8 // Q2QV45 // Q7XAA5 // Q6ZL94 // Q8GZY2 // P0C497 // Q10NY1 // Q9FWK4 // Q6H443 // Q942P9 // Q7XSV2 // Q7X6E0 // Q9ZST0 // A3BLC3 // Q6KAJ2 // Q7F9Y6 // Q10RP0 // Q0DSD6 // Q7XN85 // Q7XE16 // Q6K2P3 // Q6ER67 // Q7Y096 // Q337Y2 // Q0J8G4 // B7F845 // Q6L4H5 // Q0JJQ7 // Q2QX01 // P35683 // Q650W6 // Q6ZIT9 // Q2QVC1 // Q0JGZ6 // Q5JK84…
GO:0016740	F	transferase activity	20	98	6190	24075	0.91	1	// Q0JGZ6 // Q6ZKK5 // Q5NAM3 // Q5VNW0 // Q7X6E0 // Q945W5 // Q9LD61 // Q8LR54 // Q5VME5 // Q0J8G4 // Q10MS3 // Q7XMI8 // Q7XLP7 // Q10NW0 // Q6KAJ2 // Q9LGQ6 // Q7F8R1 // Q2QLX5 // Q8H8D8 // P0C497
GO:0003723	F	RNA binding	7	98	3190	24075	0.98	1	// Q5JK84 // Q6ER67 // Q7F4T2 // Q9ZST0 // B7F845 // Q7F9Y6 // P0C497
GO:0005737	C	cytoplasm	47	98	1263	24075	2.3e-33	1.7e-31	// Q9LST6 // Q6Z5N4 // Q10AZ4 // Q850Z8 // Q6Z2Z4 // Q6YY64 // Q7F4T2 // Q69K00 // Q6L4H5 // Q6ZL94 // Q8GZY2 // P0C497 // Q84PB7 // Q5VNW0 // Q10NY1 // Q10MJ1 // Q7X6E0 // O64464 // Q9ZST0 // A3BLC3 // Q6KAJ2 // Q7F9Y6 // Q2R480 // Q7Y199 // Q6ER67 // P42211 // Q7Y096 // Q5VRG3 // Q2QX01 // Q10NW0 // B7F845 // Q945W5 // Q9LD61 // Q8H4T5 // Q8H8D8 // Q6ZIT9 // Q2QVC1 // Q6YT00 // Q851S8 // Q0DRV6…
GO:0009536	C	plastid	13	98	37	24075	1.1e-20	4.2e-19	// Q10MJ1 // Q7F4T2 // Q10LR9 // Q851S8 // Q2QX01 // Q9ZST0 // Q2R480 // A3BLC3 // Q2QTJ1 // Q9LD61 // Q8W250 // P0C497 // Q84PB7
GO:0044444	C	cytoplasmic part	29	98	966	24075	1.8e-17	4.7e-16	// Q6Z5N4 // Q6YY64 // Q7F4T2 // Q69K00 // Q6ZL94 // Q8GZY2 // P0C497 // Q84PB7 // Q10NY1 // Q10MJ1 // Q7X6E0 // Q9ZST0 // A3BLC3 // Q6KAJ2 // Q7Y199 // Q6ER67 // P42211 // B7F845 // Q9LD61 // Q8H4T5 // Q2QX01 // Q6ZIT9 // Q851S8 // Q6Z8J5 // Q6H443 // Q2R480 // Q2QTJ1 // Q10LR9 // Q8W250
GO:0044424	C	intracellular part	49	98	3529	24075	2.2e-16	4.2e-15	// Q9LST6 // Q6Z5N4 // Q10AZ4 // Q850Z8 // Q6Z2Z4 // Q6YY64 // Q7F4T2 // Q69K00 // Q6L4H5 // Q6ZL94 // Q8GZY2 // P0C497 // Q84PB7 // Q5VNW0 // Q10NY1 // Q5VME5 // Q10MJ1 // Q7X6E0 // O64464 // Q9ZST0 // A3BLC3 // Q6KAJ2 // Q7F9Y6 // Q2R480 // Q7Y199 // Q6ER67 // P42211 // Q7Y096 // Q5VRG3 // Q2QX01 // Q10NW0 // B7F845 // Q945W5 // Q9LD61 // Q8H4T5 // Q8H8D8 // Q6ZIT9 // Q2QVC1 // Q6YT00 // Q5JK84…
GO:0005622	C	intracellular	50	98	4116	24075	2e-14	3e-13	// Q9LST6 // Q6Z5N4 // Q10AZ4 // Q850Z8 // Q6Z2Z4 // Q6YY64 // Q7F4T2 // Q69K00 // Q6L4H5 // Q6H4L2 // Q6ZL94 // Q8GZY2 // P0C497 // Q84PB7 // Q5VNW0 // Q10NY1 // Q5VME5 // Q10MJ1 // Q7X6E0 // O64464 // Q9ZST0 // A3BLC3 // Q6KAJ2 // Q7F9Y6 // Q2R480 // Q7Y199 // Q6ER67 // P42211 // Q7Y096 // Q5VRG3 // Q2QX01 // Q10NW0 // B7F845 // Q945W5 // Q9LD61 // Q8H4T5 // Q8H8D8 // Q6ZIT9 // Q2QVC1 // Q6YT00…
GO:0005829	C	cytosol	8	98	34	24075	5.7e-12	7.3e-11	// Q10NY1 // Q7Y199 // Q6YY64 // Q10LR9 // A3BLC3 // Q69K00 // Q8H4T5 // P0C497
GO:0005623	C	cell	55	98	5945	24075	3.6e-11	3.5e-10	// Q9LST6 // Q6Z5N4 // Q10AZ4 // Q850Z8 // Q6Z2Z4 // Q6YY64 // Q8W2Z2 // Q69K00 // Q6L4H5 // Q6H4L2 // Q7XAA5 // Q6ZL94 // Q8GZY2 // P0C497 // Q84PB7 // Q5VNW0 // Q10NY1 // Q5VME5 // Q10MJ1 // Q7XSV2 // Q7X6E0 // O64464 // Q9ZST0 // A3BLC3 // Q6KAJ2 // Q7F9Y6 // Q7F1H3 // Q2R480 // Q7F4T2 // Q7Y199 // Q6ER67 // Q7Y096 // P42211 // Q5VRG3 // Q2QX01 // Q10NW0 // B7F845 // Q945W5 // Q9LD61 // Q8H4T5…
GO:0044464	C	cell part	55	98	5945	24075	3.6e-11	3.5e-10	// Q9LST6 // Q6Z5N4 // Q10AZ4 // Q850Z8 // Q6Z2Z4 // Q6YY64 // Q8W2Z2 // Q69K00 // Q6L4H5 // Q6H4L2 // Q7XAA5 // Q6ZL94 // Q8GZY2 // P0C497 // Q84PB7 // Q5VNW0 // Q10NY1 // Q5VME5 // Q10MJ1 // Q7XSV2 // Q7X6E0 // O64464 // Q9ZST0 // A3BLC3 // Q6KAJ2 // Q7F9Y6 // Q7F1H3 // Q2R480 // Q7F4T2 // Q7Y199 // Q6ER67 // Q7Y096 // P42211 // Q5VRG3 // Q2QX01 // Q10NW0 // B7F845 // Q945W5 // Q9LD61 // Q8H4T5…
GO:0043226	C	organelle	35	98	2859	24075	9.6e-10	7.3e-09	// Q9LST6 // Q6Z5N4 // Q6YY64 // Q7F4T2 // Q6ZL94 // Q8GZY2 // P0C497 // Q84PB7 // Q5VME5 // Q10MJ1 // Q7X6E0 // O64464 // Q9ZST0 // A3BLC3 // Q6KAJ2 // Q7F9Y6 // Q7Y199 // Q6ER67 // P42211 // Q5VRG3 // B7F845 // Q9LD61 // Q8H4T5 // Q2QX01 // Q6ZIT9 // Q6YT00 // Q5JK84 // Q851S8 // Q10AZ4 // Q6Z8J5 // Q6H443 // Q2R480 // Q2QTJ1 // Q10LR9 // Q8W250
GO:0043229	C	intracellular organelle	35	98	2859	24075	9.6e-10	7.3e-09	// Q9LST6 // Q6Z5N4 // Q6YY64 // Q7F4T2 // Q6ZL94 // Q8GZY2 // P0C497 // Q84PB7 // Q5VME5 // Q10MJ1 // Q7X6E0 // O64464 // Q9ZST0 // A3BLC3 // Q6KAJ2 // Q7F9Y6 // Q7Y199 // Q6ER67 // P42211 // Q5VRG3 // B7F845 // Q9LD61 // Q8H4T5 // Q2QX01 // Q6ZIT9 // Q6YT00 // Q5JK84 // Q851S8 // Q10AZ4 // Q6Z8J5 // Q6H443 // Q2R480 // Q2QTJ1 // Q10LR9 // Q8W250
GO:0030529	C	ribonucleoprotein complex	12	98	438	24075	2.9e-07	2e-06	// Q5JK84 // Q7Y199 // Q6ER67 // Q7X6E0 // Q7F4T2 // Q6YY64 // Q9ZST0 // B7F845 // Q6H443 // Q8GZY2 // Q8H4T5 // P0C497
GO:0005840	C	ribosome	11	98	397	24075	8.3e-07	5.3e-06	// Q6H443 // Q7Y199 // Q6ER67 // Q7X6E0 // Q7F4T2 // Q6YY64 // Q9ZST0 // B7F845 // Q8GZY2 // Q8H4T5 // P0C497
GO:0043231	C	intracellular membrane-bounded organelle	26	98	2296	24075	1.2e-06	7.1e-06	// Q9LST6 // Q6Z5N4 // O64464 // Q7F4T2 // Q6ZL94 // P0C497 // Q84PB7 // Q5VME5 // Q10MJ1 // Q9ZST0 // A3BLC3 // Q6KAJ2 // Q7F9Y6 // P42211 // Q5VRG3 // Q9LD61 // Q2QX01 // Q6ZIT9 // Q6YT00 // Q5JK84 // Q851S8 // Q6Z8J5 // Q2R480 // Q2QTJ1 // Q10LR9 // Q8W250
GO:0043227	C	membrane-bounded organelle	26	98	2319	24075	1.5e-06	8e-06	// Q9LST6 // Q6Z5N4 // O64464 // Q7F4T2 // Q6ZL94 // P0C497 // Q84PB7 // Q5VME5 // Q10MJ1 // Q9ZST0 // A3BLC3 // Q6KAJ2 // Q7F9Y6 // P42211 // Q5VRG3 // Q9LD61 // Q2QX01 // Q6ZIT9 // Q6YT00 // Q5JK84 // Q851S8 // Q6Z8J5 // Q2R480 // Q2QTJ1 // Q10LR9 // Q8W250
GO:0032991	C	macromolecular complex	16	98	1207	24075	3.1e-05	0.00016	// Q6YT00 // Q5JK84 // Q5VRG3 // Q7Y199 // Q9LST6 // Q7X6E0 // Q7F4T2 // Q6ER67 // Q6YY64 // Q9ZST0 // B7F845 // O64464 // Q6H443 // Q8GZY2 // Q8H4T5 // P0C497
GO:0044446	C	intracellular organelle part	15	98	1521	24075	0.0013	0.0058	// Q5JK84 // Q6Z5N4 // Q7Y199 // Q6ER67 // Q7F4T2 // Q6YY64 // Q10MJ1 // Q6Z8J5 // B7F845 // Q6ZL94 // Q8H4T5 // Q8W250 // P0C497 // Q84PB7 // Q6ZIT9
GO:0044422	C	organelle part	15	98	1521	24075	0.0013	0.0058	// Q5JK84 // Q6Z5N4 // Q7Y199 // Q6ER67 // Q7F4T2 // Q6YY64 // Q10MJ1 // Q6Z8J5 // B7F845 // Q6ZL94 // Q8H4T5 // Q8W250 // P0C497 // Q84PB7 // Q6ZIT9
GO:0043232	C	intracellular non-membrane-bounded organelle	12	98	1494	24075	0.019	0.075	// Q6H443 // Q10AZ4 // Q7Y199 // Q6ER67 // Q7X6E0 // Q7F4T2 // Q6YY64 // Q9ZST0 // B7F845 // Q8GZY2 // Q8H4T5 // P0C497
GO:0043228	C	non-membrane-bounded organelle	12	98	1494	24075	0.019	0.075	// Q6H443 // Q10AZ4 // Q7Y199 // Q6ER67 // Q7X6E0 // Q7F4T2 // Q6YY64 // Q9ZST0 // B7F845 // Q8GZY2 // Q8H4T5 // P0C497
GO:0005634	C	nucleus	6	98	1884	24075	0.79	1	// Q6YT00 // Q5JK84 // Q5VRG3 // O64464 // Q9LST6 // Q7F9Y6
GO:0016020	C	membrane	6	98	2115	24075	0.87	1	// Q8W2Z2 // Q6Z8J5 // Q7XAA5 // Q7F1H3 // Q84PB7 // Q6ZIT9

## Sheet: h.Downregulated proteins at72h
Suppl. Table S3h: Details of GO enrichment results for the downregulated proteins in Qingliu compared with TN1 at 72 h of insect herbivory
GO_acc	term_type	Term	queryitem	querytotal	bgitem	bgtotal	pvalue	FDR	entries
GO:0015979	P	photosynthesis	16	85	115	24075	1.2e-20	1.4e-18	// Q8S6F6 // Q6Z411 // Q53N83 // Q7F4T1 // Q8S6H1 // Q7G3F1 // Q84PB4 // P12330 // Q655S1 // Q2QWN3 // Q8S7T4 // Q6ZGM0 // Q7XV11 // Q8S7H8 // Q6ZF30 // Q69S39
GO:0006091	P	generation of precursor metabolites and energy	16	85	243	24075	7.8e-16	4.5e-14	// A3BS75 // P0C522 // Q6Z411 // Q53N83 // Q7F4T1 // P12330 // Q655S1 // Q84NW1 // Q2QW50 // Q33AE4 // Q7DNB0 // Q6ZGM0 // Q7XV11 // Q8S6H1 // Q5ZAS4 // Q6ZF30
GO:0009628	P	response to abiotic stimulus	7	85	74	24075	1.5e-08	5.6e-07	// Q6Z411 // Q53N83 // P12330 // Q655S1 // Q33AE4 // Q7XV11 // Q6ZF30
GO:0050896	P	response to stimulus	13	85	1026	24075	6.7e-05	0.0019	// Q0E0G3 // Q6Z411 // Q53N83 // Q655S1 // P12330 // Q5U1S3 // P31924 // Q60EJ2 // Q10S82 // Q33AE4 // Q7XV11 // Q6ZF30 // Q0J3W2
GO:0006412	P	translation	9	85	595	24075	0.00027	0.0063	// P49199 // Q6ZD96 // Q850W6 // Q84ZP1 // Q7XSA6 // Q10LR6 // Q53PA7 // Q0DJC0 // O80414
GO:0006810	P	transport	15	85	1638	24075	0.0006	0.0094	// Q84NW1 // Q7DNB0 // P0C522 // Q6L4R5 // B7SDG3 // Q0DY33 // Q2QW50 // Q6YUH7 // Q33AF5 // Q53PA7 // Q5ZAS4 // Q7FB12 // O80414 // Q2QPW3 // Q0DJC0
GO:0051234	P	establishment of localization	15	85	1638	24075	0.0006	0.0094	// Q84NW1 // Q7DNB0 // P0C522 // Q6L4R5 // B7SDG3 // Q0DY33 // Q2QW50 // Q6YUH7 // Q33AF5 // Q53PA7 // Q5ZAS4 // Q7FB12 // O80414 // Q2QPW3 // Q0DJC0
GO:0051179	P	localization	15	85	1651	24075	0.00065	0.0094	// Q84NW1 // Q7DNB0 // P0C522 // Q6L4R5 // B7SDG3 // Q0DY33 // Q2QW50 // Q6YUH7 // Q33AF5 // Q53PA7 // Q5ZAS4 // Q7FB12 // O80414 // Q2QPW3 // Q0DJC0
GO:0005975	P	carbohydrate metabolic process	8	85	833	24075	0.0095	0.12	// Q655Y9 // Q5SN59 // P31924 // Q33AE4 // Q69TT2 // Q94CR1 // A3BS75 // Q6ETQ7
GO:0044267	P	cellular protein metabolic process	18	85	2877	24075	0.011	0.13	// Q6ZD96 // P49199 // Q6Z411 // Q53N83 // Q7F4T1 // Q84ZP1 // P12330 // Q850W6 // Q655S1 // Q60EJ2 // Q7XSA6 // Q6YUK5 // Q10LR6 // Q53PA7 // Q7XV11 // O80414 // Q0DJC0 // Q6ZF30
GO:0044237	P	cellular metabolic process	48	85	10696	24075	0.017	0.18	// Q6Z411 // Q5SN59 // Q7XSA6 // Q84P58 // Q8S7T4 // Q6YY41 // Q7XV11 // O80414 // Q69S39 // Q655S1 // P31924 // Q2QW50 // Q7DNB0 // Q7F4T1 // Q53PA7 // Q5ZAS4 // Q6Z8P2 // Q6ZF30 // Q8S7H8 // Q0J4K2 // Q07661 // Q8S6F6 // Q53N83 // Q84ZP1 // Q84PB4 // Q6ZGM0 // P12330 // Q60EJ2 // Q33AE4 // P14656 // Q2QLY4 // Q6YUK5 // Q8S6H1 // Q0DJC0 // Q84NW1 // Q5U1S3 // P0C522 // P49199 // Q7G3F1 // Q6ZD96…
GO:0009056	P	catabolic process	5	85	433	24075	0.019	0.18	// Q5U1S3 // Q655S1 // Q6ETQ7 // Q33AE4 // Q10S82
GO:0009987	P	cellular process	55	85	12839	24075	0.023	0.2	// Q6YUH7 // Q6Z411 // Q5SN59 // Q0J716 // Q7XSA6 // Q84P58 // Q8S7T4 // Q6YY41 // Q33AF5 // Q7XV11 // O80414 // Q69S39 // Q655S1 // Q10SM7 // P31924 // Q2QW50 // Q7DNB0 // Q7F4T1 // Q53PA7 // Q5ZAS4 // Q6Z8P2 // Q6ZF30 // Q8S7H8 // Q0J4K2 // Q07661 // Q8S6F6 // Q53N83 // Q84ZP1 // Q84PB4 // Q6ZGM0 // P12330 // Q60EJ2 // Q33AE4 // P14656 // Q2QLY4 // Q6YUK5 // Q2QPW3 // Q8S6H1 // Q6L4R5 // Q0DJC0…
GO:0006950	P	response to stress	5	85	873	24075	0.2	1	// Q5U1S3 // Q60EJ2 // Q0E0G3 // Q10S82 // Q0J3W2
GO:0044249	P	cellular biosynthetic process	24	85	5890	24075	0.24	1	// P14656 // Q84P58 // Q6YY41 // O80414 // Q5ZDZ8 // Q2QW50 // Q7DNB0 // Q53PA7 // Q5ZAS4 // Q0J4K2 // Q07661 // Q84ZP1 // Q33AE4 // Q0DJC0 // Q84NW1 // P0C522 // P49199 // Q6ZD96 // Q850W6 // Q2QM69 // Q6Z6Y1 // Q10LR6 // Q7XSA6 // A3BS75
GO:0006807	P	nitrogen compound metabolic process	14	85	7073	24075	1	1	// Q07661 // Q84NW1 // Q8LP96 // Q7DNB0 // P49199 // P0C522 // P14656 // Q7XSA6 // Q84P58 // Q2QLY4 // Q2QW50 // Q5ZAS4 // Q6Z8P2 // Q6ETQ7
GO:0034645	P	cellular macromolecule biosynthetic process	11	85	5248	24075	0.99	1	// P49199 // Q6ZD96 // Q850W6 // Q84ZP1 // Q7XSA6 // Q33AE4 // Q10LR6 // Q53PA7 // Q0DJC0 // A3BS75 // O80414
GO:0044260	P	cellular macromolecule metabolic process	20	85	9350	24075	1	1	// Q6ZD96 // P49199 // Q6Z411 // Q53N83 // Q7F4T1 // Q84ZP1 // P12330 // Q850W6 // Q655S1 // Q60EJ2 // Q7XSA6 // Q33AE4 // Q6YUK5 // Q10LR6 // Q53PA7 // Q7XV11 // A3BS75 // O80414 // Q0DJC0 // Q6ZF30
GO:0016043	P	cellular component organization	5	85	1240	24075	0.45	1	// Q0J716 // Q10SM7 // Q7XSA6 // Q6ZGM0 // Q655S1
GO:0010467	P	gene expression	9	85	2424	24075	0.49	1	// P49199 // Q6ZD96 // Q850W6 // Q84ZP1 // Q7XSA6 // Q10LR6 // Q53PA7 // Q0DJC0 // O80414
GO:0006139	P	nucleobase, nucleoside, nucleotide and nucleic acid metabolic process	9	85	6695	24075	1	1	// Q07661 // Q84P58 // P49199 // P0C522 // Q2QW50 // Q7DNB0 // Q7XSA6 // Q5ZAS4 // Q84NW1
GO:0006464	P	protein modification process	7	85	1929	24075	0.53	1	// Q6Z411 // Q53N83 // Q7F4T1 // P12330 // Q60EJ2 // Q7XV11 // Q6ZF30
GO:0009058	P	biosynthetic process	24	85	6085	24075	0.3	1	// P14656 // Q84P58 // Q6YY41 // O80414 // Q5ZDZ8 // Q2QW50 // Q7DNB0 // Q53PA7 // Q5ZAS4 // Q0J4K2 // Q07661 // Q84ZP1 // Q33AE4 // Q0DJC0 // Q84NW1 // P0C522 // P49199 // Q6ZD96 // Q850W6 // Q2QM69 // Q6Z6Y1 // Q10LR6 // Q7XSA6 // A3BS75
GO:0009059	P	macromolecule biosynthetic process	11	85	5252	24075	0.99	1	// P49199 // Q6ZD96 // Q850W6 // Q84ZP1 // Q7XSA6 // Q33AE4 // Q10LR6 // Q53PA7 // Q0DJC0 // A3BS75 // O80414
GO:0008152	P	metabolic process	56	85	14398	24075	0.15	1	// Q8LP96 // Q7XVF8 // Q6Z411 // Q5SN59 // Q6YY41 // P14656 // Q7XSA6 // Q84P58 // Q8S7T4 // Q94CR1 // Q7XV11 // O80414 // Q69S39 // Q655Y9 // Q2QWN3 // P31924 // Q2QW50 // Q7DNB0 // Q7F4T1 // Q53PA7 // Q5ZAS4 // Q6Z8P2 // Q84ZP1 // Q6ZF30 // Q8S7H8 // Q0J4K2 // Q07661 // Q8S6F6 // Q53N83 // Q2QVG9 // Q84PB4 // Q655S1 // Q6ZGM0 // P12330 // Q60EJ2 // Q33AE4 // Q69TT2 // Q2QLY4 // Q6YUK5 // Q8S6H1…
GO:0044238	P	primary metabolic process	40	85	11969	24075	0.72	1	// Q6Z411 // Q7F4T1 // Q6YY41 // Q7XSA6 // Q84P58 // Q94CR1 // Q7XV11 // O80414 // Q655Y9 // P31924 // Q2QW50 // Q7DNB0 // Q5SN59 // Q53PA7 // Q5ZAS4 // Q6Z8P2 // Q84ZP1 // Q6ZF30 // Q0J4K2 // Q07661 // Q53N83 // Q2QVG9 // Q655S1 // P12330 // Q60EJ2 // Q33AE4 // Q69TT2 // Q2QLY4 // Q6YUK5 // Q6ETQ7 // Q0DJC0 // Q84NW1 // P0C522 // P49199 // Q6ZD96 // Q850W6 // Q0DZZ3 // Q10LR6 // P14656 // A3BS75
GO:0019538	P	protein metabolic process	19	85	4333	24075	0.18	1	// Q6ZD96 // P49199 // Q6Z411 // Q53N83 // Q7F4T1 // Q2QVG9 // P12330 // Q850W6 // Q655S1 // Q60EJ2 // Q7XSA6 // Q6YUK5 // Q10LR6 // Q53PA7 // Q7XV11 // O80414 // Q84ZP1 // Q6ZF30 // Q0DJC0
GO:0043412	P	macromolecule modification	7	85	1979	24075	0.55	1	// Q6Z411 // Q53N83 // Q7F4T1 // P12330 // Q60EJ2 // Q7XV11 // Q6ZF30
GO:0043170	P	macromolecule metabolic process	22	85	10433	24075	1	1	// Q6Z411 // Q7F4T1 // Q7XSA6 // Q7XV11 // O80414 // Q655S1 // Q53PA7 // Q0DJC0 // Q84ZP1 // Q6ZF30 // Q53N83 // Q2QVG9 // P12330 // Q60EJ2 // Q33AE4 // Q6YUK5 // Q6ETQ7 // P49199 // Q6ZD96 // Q850W6 // Q10LR6 // A3BS75
GO:0005198	F	structural molecule activity	9	85	462	24075	4.2e-05	0.0011	// P49199 // Q6ZD96 // Q850W6 // Q84ZP1 // Q7XSA6 // Q10LR6 // Q53PA7 // Q0DJC0 // O80414
GO:0005215	F	transporter activity	11	85	941	24075	0.0005	0.0064	// Q6K548 // P0C522 // Q0DY33 // Q2QW50 // Q7DNB0 // Q33AF5 // Q5ZAS4 // Q84NW1 // Q6L4R5 // Q2QPW3 // Q0DJC0
GO:0003676	F	nucleic acid binding	5	85	8251	24075	1	1	// Q0E2Q7 // Q6ZD96 // Q7XSA6 // B9A1G8 // Q850W6
GO:0005488	F	binding	43	85	16823	24075	1	1	// Q8LP96 // Q6Z411 // Q7F4T1 // P0C522 // B7SDG3 // Q94CR1 // Q0E0G3 // Q7XV11 // Q69S39 // Q948T6 // Q7FB12 // Q655S1 // Q0E2Q7 // Q2QW50 // Q7DNB0 // Q0DJC3 // Q5ZAS4 // Q6Z8P2 // Q6ZF30 // Q0J4K2 // Q07661 // Q8S6F6 // Q53N83 // Q2QVG9 // P12330 // Q60EJ2 // Q33AE4 // P14656 // Q2QLY4 // Q6YUK5 // Q8S6H1 // Q6ETQ7 // Q0J3W2 // Q5U1S3 // B9A1G8 // Q84SC5 // Q7G3F1 // Q6ZD96 // Q850W6 // Q0JJS8…
GO:0016740	F	transferase activity	12	85	6190	24075	1	1	// Q07661 // Q6Z6Y1 // Q6H4W2 // Q5SN59 // Q2QM69 // Q60EJ2 // P31924 // Q0DZZ3 // Q84P58 // Q2QLY4 // Q6YY41 // A3BS75
GO:0000166	F	nucleotide binding	12	85	3874	24075	0.73	1	// Q07661 // P0C522 // P14656 // Q2QVG9 // Q0JJS8 // Q655S1 // Q60EJ2 // Q2QW50 // Q7DNB0 // Q6YUK5 // Q5ZAS4 // A3BS75
GO:0016787	F	hydrolase activity	11	85	4901	24075	0.97	1	// Q6Z6Y1 // Q0JJ18 // P0C522 // Q655Y9 // Q6AUN5 // Q655S1 // Q84NW1 // Q7DNB0 // Q94CR1 // Q6Z8P2 // Q6ETQ7
GO:0003824	F	catalytic activity	40	85	12724	24075	0.88	1	// Q8LP96 // Q7XVF8 // Q7F4T1 // Q8H4J8 // Q6YY41 // P14656 // Q6ZFJ3 // Q94CR1 // Q0E0G3 // Q84P58 // Q69S39 // Q948T6 // Q655Y9 // Q6H4W2 // Q6AUN5 // P31924 // Q84NW1 // Q7DNB0 // Q5SN59 // Q0JJ18 // Q6Z8P2 // Q0J4K2 // Q07661 // Q8GSK5 // Q5U1S3 // Q655S1 // Q60EJ2 // Q33AE4 // Q69TT2 // Q2QLY4 // Q7FB12 // Q6ETQ7 // Q0J3W2 // Q6Z6Y1 // P0C522 // Q2QM69 // Q945R7 // Q0DZZ3 // Q10S82 // A3BS75
GO:0016772	F	transferase activity, transferring phosphorus-containing groups	5	85	4781	24075	1	1	// Q07661 // Q60EJ2 // A3BS75 // Q84P58 // Q5SN59
GO:0009536	C	plastid	19	85	37	24075	1.1e-33	9.6e-32	// Q2QM69 // Q7FB12 // Q0JJS8 // Q6Z411 // Q53N83 // Q7F4T1 // Q2QVG9 // Q7XD45 // P12330 // Q945R7 // Q655S1 // Q33AE4 // Q7DNB0 // Q6ZGM0 // Q7XV11 // Q6ATY4 // A3BS75 // Q6ZF30 // Q69S39
GO:0005737	C	cytoplasm	39	85	1263	24075	4.4e-27	2e-25	// Q6Z411 // Q7F4T1 // Q7XSA6 // Q6ZGM0 // Q33AF5 // Q7XV11 // Q6ATY4 // Q69S39 // Q945R7 // Q10SM7 // Q655S1 // Q7DNB0 // Q0DJC0 // Q6Z8P2 // Q84ZP1 // Q6ZF30 // Q53QG2 // Q53N83 // Q2QVG9 // P12330 // Q33AE4 // Q69TT2 // Q2QLY4 // Q6YUK5 // Q7FB12 // Q6K548 // P0C522 // P49199 // Q7XD45 // Q6ZD96 // Q850W6 // Q2QM69 // Q0DY33 // Q0JJS8 // Q6Z6Y1 // Q10S82 // Q10LR6 // P14656 // A3BS75
GO:0044444	C	cytoplasmic part	35	85	966	24075	2.8e-26	8.4e-25	// Q6Z411 // Q7F4T1 // Q7XSA6 // Q33AF5 // Q7XV11 // Q6ATY4 // Q69S39 // Q945R7 // Q10SM7 // Q655S1 // Q7DNB0 // Q0DJC0 // Q84ZP1 // Q6ZF30 // Q53QG2 // Q53N83 // Q2QVG9 // P12330 // Q33AE4 // Q69TT2 // Q2QLY4 // Q6ZGM0 // Q7FB12 // Q6K548 // P0C522 // P49199 // Q7XD45 // Q6ZD96 // Q850W6 // Q2QM69 // Q0DY33 // Q0JJS8 // Q6Z6Y1 // Q10LR6 // A3BS75
GO:0009579	C	thylakoid	18	85	93	24075	1.8e-25	4.2e-24	// Q8S6F6 // Q7FB12 // Q8S7H8 // Q6Z411 // Q53N83 // Q7F4T1 // Q8S6H1 // Q7G3F1 // Q84PB4 // P12330 // Q655S1 // Q2QWN3 // Q7DNB0 // Q8S7T4 // Q7XV11 // Q6ATY4 // Q6ZF30 // Q69S39
GO:0005623	C	cell	64	85	5945	24075	2.1e-22	3.1e-21	// Q0E0G3 // Q6Z411 // Q7F4T1 // Q6YY41 // Q7XSA6 // Q6YUH7 // Q8S7T4 // Q94CR1 // Q33AF5 // Q7XV11 // Q6ATY4 // O80414 // Q69S39 // Q7FB12 // Q945R7 // Q6L4R5 // Q10SM7 // Q655S1 // Q84NW1 // Q2QW50 // Q7DNB0 // Q53PA7 // Q5ZAS4 // Q6Z8P2 // Q84ZP1 // Q6ZF30 // Q8S7H8 // Q07661 // Q8S6F6 // Q53QG2 // Q53N83 // Q2QVG9 // Q84PB4 // Q6ZGM0 // P12330 // Q60EJ2 // Q33AE4 // Q69TT2 // Q2QLY4 // Q6YUK5…
GO:0044464	C	cell part	64	85	5945	24075	2.1e-22	3.1e-21	// Q0E0G3 // Q6Z411 // Q7F4T1 // Q6YY41 // Q7XSA6 // Q6YUH7 // Q8S7T4 // Q94CR1 // Q33AF5 // Q7XV11 // Q6ATY4 // O80414 // Q69S39 // Q7FB12 // Q945R7 // Q6L4R5 // Q10SM7 // Q655S1 // Q84NW1 // Q2QW50 // Q7DNB0 // Q53PA7 // Q5ZAS4 // Q6Z8P2 // Q84ZP1 // Q6ZF30 // Q8S7H8 // Q07661 // Q8S6F6 // Q53QG2 // Q53N83 // Q2QVG9 // Q84PB4 // Q6ZGM0 // P12330 // Q60EJ2 // Q33AE4 // Q69TT2 // Q2QLY4 // Q6YUK5…
GO:0044424	C	intracellular part	50	85	3529	24075	1e-20	1.3e-19	// Q6Z411 // Q7F4T1 // P0C522 // Q7XSA6 // Q8S7T4 // Q6YY41 // Q33AF5 // Q7XV11 // Q6ATY4 // Q69S39 // Q7FB12 // Q945R7 // Q10SM7 // Q655S1 // Q84NW1 // Q2QW50 // Q7DNB0 // Q0DJC0 // Q6Z8P2 // Q84ZP1 // Q6ZF30 // Q8S7H8 // Q8S6F6 // Q53QG2 // Q53N83 // Q2QVG9 // Q84PB4 // Q6ZGM0 // P12330 // Q33AE4 // Q69TT2 // Q2QLY4 // Q6YUK5 // Q8S6H1 // Q6K548 // P49199 // B9A1G8 // Q7G3F1 // Q6ZD96 // Q850W6…
GO:0005622	C	intracellular	52	85	4116	24075	1.5e-19	1.7e-18	// Q6Z411 // Q7F4T1 // P0C522 // Q7XSA6 // Q6YUH7 // Q8S7T4 // Q6YY41 // Q33AF5 // Q7XV11 // Q6ATY4 // Q69S39 // Q7FB12 // Q945R7 // Q10SM7 // Q655S1 // Q84NW1 // Q2QW50 // Q7DNB0 // Q0DJC0 // Q6Z8P2 // Q84ZP1 // Q6ZF30 // Q8S7H8 // Q07661 // Q8S6F6 // Q53QG2 // Q53N83 // Q2QVG9 // Q84PB4 // Q6ZGM0 // P12330 // Q33AE4 // Q69TT2 // Q2QLY4 // Q6YUK5 // Q8S6H1 // Q6K548 // P49199 // B9A1G8 // Q7G3F1…
GO:0016020	C	membrane	39	85	2115	24075	3.4e-19	3.4e-18	// Q0E0G3 // Q6Z411 // Q7F4T1 // Q8S7T4 // Q94CR1 // Q33AF5 // Q7XV11 // Q6ATY4 // O80414 // Q84PB4 // Q7FB12 // Q6L4R5 // Q10SM7 // Q655S1 // Q2QW50 // Q7DNB0 // Q53PA7 // Q5ZAS4 // Q69S39 // Q6ZF30 // Q8S7H8 // Q8S6F6 // Q53N83 // P12330 // Q60EJ2 // Q2QPW3 // Q8S6H1 // Q6ETQ7 // Q0DJC0 // Q0J3W2 // Q6K548 // P0C522 // Q84SC5 // Q7G3F1 // Q2QM69 // Q0DY33 // Q2QWN3 // Q6YZK5 // Q84NW1
GO:0032991	C	macromolecular complex	27	85	1207	24075	6.3e-15	5.7e-14	// Q6Z411 // Q7F4T1 // P0C522 // Q7XSA6 // Q8S7T4 // Q33AF5 // Q84PB4 // Q2QW50 // Q7DNB0 // Q5ZAS4 // Q6ZF30 // Q8S7H8 // Q8S6F6 // Q53QG2 // Q53N83 // Q84ZP1 // Q8S6H1 // P12330 // Q6L4R5 // Q6K548 // B9A1G8 // P49199 // Q6ZD96 // Q850W6 // Q2QWN3 // Q10LR6 // Q84NW1
GO:0031967	C	organelle envelope	12	85	142	24075	2.6e-13	2.1e-12	// Q6K548 // P0C522 // Q6Z411 // Q53N83 // Q2QM69 // Q0DY33 // P12330 // Q655S1 // Q33AE4 // Q7XV11 // Q0DJC0 // Q6ZF30
GO:0044446	C	intracellular organelle part	27	85	1521	24075	1.4e-12	9.9e-12	// Q6Z411 // Q7F4T1 // P0C522 // Q7XSA6 // Q33AF5 // Q7XV11 // Q6ATY4 // Q69S39 // Q10SM7 // Q655S1 // Q7DNB0 // Q0DJC0 // Q6ZF30 // Q53N83 // P12330 // Q33AE4 // Q7FB12 // Q6K548 // B9A1G8 // P49199 // Q7G3F1 // Q6ZD96 // Q850W6 // Q2QM69 // Q0DY33 // Q0JJS8 // Q10LR6
GO:0044422	C	organelle part	27	85	1521	24075	1.4e-12	9.9e-12	// Q6Z411 // Q7F4T1 // P0C522 // Q7XSA6 // Q33AF5 // Q7XV11 // Q6ATY4 // Q69S39 // Q10SM7 // Q655S1 // Q7DNB0 // Q0DJC0 // Q6ZF30 // Q53N83 // P12330 // Q33AE4 // Q7FB12 // Q6K548 // B9A1G8 // P49199 // Q7G3F1 // Q6ZD96 // Q850W6 // Q2QM69 // Q0DY33 // Q0JJS8 // Q10LR6
GO:0031975	C	envelope	12	85	167	24075	1.6e-12	1e-11	// Q6K548 // P0C522 // Q6Z411 // Q53N83 // Q2QM69 // Q0DY33 // P12330 // Q655S1 // Q33AE4 // Q7XV11 // Q0DJC0 // Q6ZF30
GO:0005829	C	cytosol	8	85	34	24075	1.8e-12	1.1e-11	// P49199 // Q6ZD96 // Q6Z6Y1 // Q7XSA6 // Q33AE4 // Q69TT2 // Q2QLY4 // Q10LR6
GO:0043226	C	organelle	35	85	2859	24075	9.2e-12	4.9e-11	// Q6Z411 // Q7F4T1 // P0C522 // Q7XSA6 // Q6YY41 // Q33AF5 // Q7XV11 // Q6ATY4 // Q69S39 // Q945R7 // Q10SM7 // Q655S1 // Q7DNB0 // Q0DJC0 // Q84ZP1 // Q6ZF30 // Q53QG2 // Q53N83 // Q2QVG9 // P12330 // Q33AE4 // Q6ZGM0 // Q7FB12 // Q6K548 // P49199 // B9A1G8 // Q7G3F1 // Q6ZD96 // Q850W6 // Q2QM69 // Q7XD45 // Q0DY33 // Q0JJS8 // Q10LR6 // A3BS75
GO:0043229	C	intracellular organelle	35	85	2859	24075	9.2e-12	4.9e-11	// Q6Z411 // Q7F4T1 // P0C522 // Q7XSA6 // Q6YY41 // Q33AF5 // Q7XV11 // Q6ATY4 // Q69S39 // Q945R7 // Q10SM7 // Q655S1 // Q7DNB0 // Q0DJC0 // Q84ZP1 // Q6ZF30 // Q53QG2 // Q53N83 // Q2QVG9 // P12330 // Q33AE4 // Q6ZGM0 // Q7FB12 // Q6K548 // P49199 // B9A1G8 // Q7G3F1 // Q6ZD96 // Q850W6 // Q2QM69 // Q7XD45 // Q0DY33 // Q0JJS8 // Q10LR6 // A3BS75
GO:0043227	C	membrane-bounded organelle	29	85	2319	24075	7.2e-10	3.6e-09	// Q6Z411 // Q7F4T1 // Q6YY41 // Q33AF5 // Q7XV11 // Q6ATY4 // Q69S39 // Q945R7 // Q10SM7 // Q655S1 // Q7DNB0 // Q0DJC0 // Q6ZF30 // Q53N83 // Q2QVG9 // P12330 // Q33AE4 // Q6ZGM0 // Q7FB12 // Q6K548 // P0C522 // B9A1G8 // Q7G3F1 // Q850W6 // Q2QM69 // Q7XD45 // Q0DY33 // Q0JJS8 // A3BS75
GO:0043231	C	intracellular membrane-bounded organelle	28	85	2296	24075	2.8e-09	1.3e-08	// Q6Z411 // Q7F4T1 // Q6YY41 // Q33AF5 // Q7XV11 // Q6ATY4 // Q69S39 // Q945R7 // Q10SM7 // Q655S1 // Q7DNB0 // Q0DJC0 // Q6ZF30 // Q53N83 // Q2QVG9 // P12330 // Q33AE4 // Q6ZGM0 // Q7FB12 // Q6K548 // P0C522 // B9A1G8 // Q7XD45 // Q850W6 // Q2QM69 // Q0DY33 // Q0JJS8 // A3BS75
GO:0005739	C	mitochondrion	5	85	162	24075	0.00031	0.0014	// Q850W6 // Q0DJC0 // Q6K548 // P0C522 // Q0DY33
GO:0005840	C	ribosome	7	85	397	24075	0.00056	0.0024	// P49199 // Q53QG2 // Q6ZD96 // Q850W6 // Q84ZP1 // Q7XSA6 // Q10LR6
GO:0030529	C	ribonucleoprotein complex	7	85	438	24075	0.00098	0.0041	// P49199 // Q53QG2 // Q6ZD96 // Q850W6 // Q84ZP1 // Q7XSA6 // Q10LR6
GO:0043232	C	intracellular non-membrane-bounded organelle	8	85	1494	24075	0.16	0.6	// B9A1G8 // P49199 // Q53QG2 // Q6ZD96 // Q850W6 // Q84ZP1 // Q7XSA6 // Q10LR6
GO:0043228	C	non-membrane-bounded organelle	8	85	1494	24075	0.16	0.6	// B9A1G8 // P49199 // Q53QG2 // Q6ZD96 // Q850W6 // Q84ZP1 // Q7XSA6 // Q10LR6
