# Supplementary material for: SWATH-MS-based quantitative proteomics reveals a uniquely intricate defense response in Cnaphalocrocis medinalis-resistant rice
Source: Sci Rep. 2020 Aug 5;10:6597. doi: 10.1038/s41598-020-63470-1 (PMC7406494; doi:10.1038/s41598-020-63470-1)
Supplement: Supplementary file 5 — Supplementary Table S4. [file 41598_2020_63470_MOESM5_ESM.xlsx]

## Sheet: a. Photosynthesis
SWATH-MS-based quantitative proteomics reveals a uniquely intricate defense response in Cnaphalocrocis medinalis-resistant rice
Boon Huat Cheah, Hou-Ho Lin, Han-Ju Chien, Chung-Ta Liao, Li-Yu D Liu, Chien-Chen Lai, Ya-Fen Lin*, Wen-Po Chuang*
Affiliation and e-mail address of the corresponding author: Department of Agronomy, National Taiwan University, Taipei 10617, Taiwan; yafenlin0725@ntu.edu.tw; wenpo@ntu.edu.tw
Suppl. Table S4a: A list of differentially expressed proteins that were annotated to photosynthesis
No.	Accession	Q0/T0	Q6/T6	Q24/T24	Q72/T72	Description agriGO	Literature search
1	Q8S6F6	0.802129	1.20387	3.77921	0.502219	Photosystem I P700 chlorophyll A apoprotein	Light reaction
2	Q8S7T4	0.803016	1.34912	3.34052	0.281321	Photosystem I P700 chlorophyll A apoprotein	Light reaction
3	Q8S6H1	1.41203	1.43463	2.61025	0.661028	Photosystem Q(B) protein	Light reaction
4	O64422	0.868975	1.00323	2.24636	0.813909	Fructose-1,6-bisphosphatase, chloroplastic	Dark reaction
5	Q10M50	0.890764	1.17293	1.81439	1.18213	Magnesium-chelatase subunit H family protein, expressed	Light reaction
6	Q7F4T1	0.586343	2.00683	1.59455	0.646375	Photosystem II D2 protein	Light reaction
7	Q6Z411	2.19213	0.753063	1.43701	0.37109	Os07g0558400 protein	Light reaction
8	Q7G3F1	1.43389	1.15725	1.04277	0.270066	Apocytochrome f, putative	Light reaction
9	P41344	0.941989	2.13513	0.842947	1.05677	Ferredoxin--NADP reductase, leaf isozyme, chloroplastic	Light reaction
10	Q53N83	0.76278	1.32546	0.721327	0.249406	Chlorophyll A-B binding protein, expressed	Light reaction
11	Q84PB7	0.487138	1.2475	0.640798	1.80709	Protein THYLAKOID FORMATION1, chloroplastic
12	Q6YT73	0.569618	1.23887	0.625969	0.958298	Os02g0101500 protein
13	Q6ZF30	0.629561	1.39646	0.615561	0.345682	Putative chlorophyll A-B binding protein of LHCII type III, chloroplast (CAB)	Light reaction
14	Q8S7H8	1.00104	1.23466	0.609297	0.418802	cDNA clone:001-016-D02, full insert sequence	Light reaction
15	Q0JG75	1.15085	0.675137	0.602511	0.771135	Photosystem II reaction center PSB28 protein, chloroplastic	Light reaction
16	Q2QNI4	1.36033	0.796288	0.587433	0.718343	Os12g0564400 protein
17	P12330	1.28707	1.72494	0.539316	0.12442	Chlorophyll a-b binding protein 1, chloroplastic	Light reaction
18	Q6ZGM0	1.49999	0.750874	0.522218	0.382153	Hypothetical protein OJ1442_E05.24|OJ1442_E05.24
19	Q69XJ4	0.626062	0.685086	0.498765	0.792515	Os06g0603000 protein
20	Q9ZTP5	0.786397	0.87716	0.437191	0.86413	Ribulose-phosphate 3-epimerase, chloroplastic	Dark reaction
21	Q7XV11	0.658008	1.26798	0.396071	0.25771	Os04g0457000 protein	Light reaction
22	Q6ZK86	0.732606	0.762272	0.381206	0.957184	Hypothetical protein OJ1134_H03.7|OJ1134_H03.7
23	Q2QWM6	0.744603	0.670076	0.372046	0.98002	Os12g0190200 protein	Light reaction
24	Q69S39	0.63182	1.77321	0.317261	0.426951	Cytochrome b6-f complex iron-sulfur subunit, chloroplastic	Light reaction
25	Q84PB4	3.19367	0.681742	0.265651	0.151741	Os08g0560900 protein	Light reaction
26	Q655S1	1.14081	1.03182	0.216415	0.315239	Cell division protease ftsH homolog 2, chloroplastic
27	Q2QWN3	1.14071	1.0429	0.162152	0.554587	Os12g0189400 protein	Light reaction
Note:
Q0/T0 denotes expression fold change between Qingliu and TN1 at 0 h of insect herbivory.
Q6/T6 denotes expression fold change between Qingliu and TN1 at 6 h of insect herbivory.
Q24/T24 denotes expression fold change between Qingliu and TN1 at 24 h of insect herbivory.
Q72/T72 denotes expression fold change between Qingliu and TN1 at 72 h of insect herbivory.

## Sheet: b.Amino acid&derivative process
Suppl. Table S4b: A list of differentially expressed proteins that were annotated to cellular amino acid and derivative metabolic process
No.	Accession	Q0/T0	Q6/T6	Q24/T24	Q72/T72	Description agriGO	Literature search
1	Q5VME5	1.59358	1.03003	2.06392	1.5727	Glycosyltransferase
2	P14717	2.60676	1.72162	1.97447	0.760827	Phenylalanine ammonia-lyase
3	Q651F0	2.09735	0.784431	1.39257	0.817878	Os09g0539100 protein	step 2 of chorismate biosynthesis
4	Q2R3A1	3.34682	2.6397	18.8344	0.856745	Chalcone synthase
5	Q6YY41	21.5568	8.5676	33.3228	0.0554788	Glycosyltransferase
6	Q851K9	1.70959	1.42082	1.21976	1.20293	Os03g0694900 protein; Aminoacyl-tRNA synthetase
7	Q84T92	1.37986	1.41715	1.63224	1.94402	Chalcone--flavonone isomerase
8	Q75IR7	0.610623	1.20851	1.86307	1.35994	Os05g0163000 protein; Aminoacyl-tRNA synthetase
9	Q69RJ0	0.614426	1.14653	5.70109	1.33671	Putative ferredoxin-dependent glutamate synthase, chloroplast	Amino acid biosynthesis
10	Q43007	0.659147	0.985014	3.65265	0.765065	Phospholipase D alpha 1
11	Q6ZGC2	0.500458	1.02805	2.25149	1.04218	Os02g0778200 protein; Aminoacyl-tRNA synthetase
12	Q6Z0N5	0.681917	1.2933	1.61703	1.41148	Os08g0295300 protein; Aminoacyl-tRNA synthetase
13	Q0ISV7	0.897666	1.49165	2.90507	0.991605	Adenosylhomocysteinase
14	Q10A14	0.817897	0.948044	3.85181	1.12176	Alanine--tRNA ligase;LOC_Os10g10244;ortholog
15	Q10NY1	0.845325	0.801455	1.23401	1.87072	Chorismate synthase	step 7 of chorismate biosynthesis
16	Q5VNW0	1.14288	0.96958	1.46266	1.60816	3-phosphoshikimate 1-carboxyvinyltransferase;	step 6 of chorismate biosynthesis
17	Q33E23	1.18058	0.848361	1.26049	1.54302	Glutamate dehydrogenase 2, mitochondrial;GDH2;ortholog
18	Q2R0I1	0.97512	0.510254	1.22834	2.0754	Dirigent-like protein, expressed|LOC_Os11g42500
19	Q7Y096	0.981433	0.739341	0.761774	1.51695	3-isopropylmalate dehydrogenase	Amino acid biosynthesis
20	Q337Y2	0.677296	0.61239	0.786727	2.44102	Probable cinnamyl alcohol dehydrogenase 3
21	Q6L4H5	1.01625	1.25178	0.735929	1.58812	Os05g0549700 protein; threonine synthase	Amino acid biosynthesis
22	Q10NW0	0.791037	0.496413	0.64154	1.52261	Imidazole glycerol phosphate synthase hisHF, chloroplast	Amino acid biosynthesis
23	Q945W5	1.01147	1.96795	0.647325	2.94595	Os10g0530500 protein; Glutathione S-transferase
24	Q6KAJ2	0.978582	1.19754	1.36621	1.74526	Aspartate aminotransferase	Amino acid biosynthesis
25	Q9LD61	1.04258	0.841637	1.17015	2.02323	Aspartate carbamoyltransferase, chloroplastic;PYRB;ortholog
26	Q2QLX5	0.258541	0.310745	0.212318	3.07496	Cysteine synthase	Amino acid biosynthesis
27	Q8H8D8	0.633315	0.764807	0.719521	1.68708	Glutathione S-transferase GSTF15;LOC_Os03g04240;ortholog
28	Q2QVC1	0.435118	0.664597	0.425609	2.10242	Argininosuccinate synthase	Amino acid biosynthesis
29	Q9SMB1	0.54562	0.591782	0.654777	0.899357	Spermidine synthase 1
30	Q93WY5	0.483497	0.306407	0.284443	1.33848	Os09g0467200 protein; Glutathione S-transferase
31	Q688Q8	0.582063	1.06365	0.944617	1.26194	Os05g0129100 protein
32	Q65XK0	0.558674	0.62654	0.701252	1.33256	Ketol-acid reductoisomerase, chloroplastic	Amino acid biosynthesis
33	Q7XS58	0.578041	0.681567	0.633846	1.06574	Cysteine synthase	Amino acid biosynthesis
34	Q6ZAA5	0.725041	0.457151	0.426364	1.26435	D-3-phosphoglycerate dehydrogenase;Os08g0447000;ortholog
35	Q7XID8	0.792412	0.664808	0.697591	1.18155	Putative prolyl-tRNA synthetase
36	Q7XCK0	0.918705	0.564627	0.506369	1.06749	Glutathione S-transferase;GST;ortholog
37	P14654	0.853081	0.600709	0.569011	0.770216	Glutamine synthetase cytosolic isozyme 1-2	Amino acid biosynthesis
38	Q5JNB0	1.1081	0.809552	0.580934	1.1795	Cysteine synthase	Amino acid biosynthesis
39	Q6AV34	1.2139	0.740011	0.669093	1.0004	Probable N-acetyl-gamma-glutamyl-phosphate reductase, chloroplastic	Amino acid biosynthesis
40	Q7F2F8	0.711681	0.673989	0.649655	1.04686	P0402A09.8 protein	Amino acid biosynthesis
41	Q6Z8P2	1.3725	0.694736	0.543602	0.606378	Putative aminoacylase
Note:
Q0/T0 denotes expression fold change between Qingliu and TN1 at 0 h of insect herbivory.
Q6/T6 denotes expression fold change between Qingliu and TN1 at 6 h of insect herbivory.
Q24/T24 denotes expression fold change between Qingliu and TN1 at 24 h of insect herbivory.
Q72/T72 denotes expression fold change between Qingliu and TN1 at 72 h of insect herbivory.

## Sheet: c. Glutathione biosynthesis
Suppl. Table S4c: A list of differentially expressed proteins that were annotated to glutathione biosynthesis
No.	Accession	Q0/T0	Q6/T6	Q24/T24	Q72/T72	Description agriGO
1	Q93WY5	0.483497	0.306407	0.284443	1.33848	Os09g0467200 protein; Glutathione S-transferase
2	Q7XCK0	0.918705	0.564627	0.506369	1.06749	Glutathione S-transferase;GST;ortholog
3	Q945W5	1.01147	1.96795	0.647325	2.94595	Os10g0530500 protein; Glutathione S-transferase
4	Q8H8D8	0.633315	0.764807	0.719521	1.68708	Glutathione S-transferase GSTF15;LOC_Os03g04240;ortholog
5	P48642	0.825318	0.977614	1.3076	1.00998	Glutathione reductase, cytosolic; ---
6	Q8S5T1	0.709161	1.09102	1.29529	1.37386	Glutathione reductase, chloroplast, putative, expressed
7	Q948T6	1.61381	1.19075	1.37937	0.611815	Lactoylglutathione lyase; ---
8	Q7F280	0.707634	0.828233	0.768236	1.27428	NADP-specific isocitrate dehydrogenase; ---
9	Q7X7I6	1.13484	1.61415	1.76519	1.13676	Glucose-6-phosphate 1-dehydrogenase; ---
10	Q6YXI1	1.83219	1.57149	1.28862	1.00271	Glucose-6-phosphate isomerase; ---
Note:
Q0/T0 denotes expression fold change between Qingliu and TN1 at 0 h of insect herbivory.
Q6/T6 denotes expression fold change between Qingliu and TN1 at 6 h of insect herbivory.
Q24/T24 denotes expression fold change between Qingliu and TN1 at 24 h of insect herbivory.
Q72/T72 denotes expression fold change between Qingliu and TN1 at 72 h of insect herbivory.

## Sheet: d. Secondary metabolic process
Suppl. Table S4d: A list of differentially expressed proteins that were annotated to secondary metabolic process
No.	Accession	Q0/T0	Q6/T6	Q24/T24	Q72/T72	Description agriGO	Literature search
1	Q6YY41	21.5568	8.5676	33.3228	0.0554788	Glycosyltransferase
2	Q5VME5	1.59358	1.03003	2.06392	1.5727	Glycosyltransferase
3	P14717	2.60676	1.72162	1.97447	0.760827	Phenylalanine ammonia-lyase	flavonoid biosynthesis
4	Q2R3A1	3.34682	2.6397	18.8344	0.856745	Chalcone synthase	flavonoid biosynthesis
5	Q8W250	1.73467	1.81332	0.762576	1.63393	1-deoxy-D-xylulose 5-phosphate reductoisomerase, chloroplastic
6	Q7X7I6	1.13484	1.61415	1.76519	1.13676	Glucose-6-phosphate 1-dehydrogenase
7	Q945W5	1.01147	1.96795	0.647325	2.94595	Glutathione S-transferase
8	Q84T92	1.37986	1.41715	1.63224	1.94402	Chalcone--flavonone isomerase	flavonoid biosynthesis
9	Q337Y2	0.677296	0.61239	0.786727	2.44102	Probable cinnamyl alcohol dehydrogenase 3	phenylpropanoid/lignin biosynthesis
10	Q2R480	0.771971	1.27572	0.843482	1.62251	6-phosphogluconate dehydrogenase, decarboxylating
11	Q2R0I1	0.97512	0.510254	1.22834	2.0754	Dirigent-like protein, expressed
Note:
Q0/T0 denotes expression fold change between Qingliu and TN1 at 0 h of insect herbivory.
Q6/T6 denotes expression fold change between Qingliu and TN1 at 6 h of insect herbivory.
Q24/T24 denotes expression fold change between Qingliu and TN1 at 24 h of insect herbivory.
Q72/T72 denotes expression fold change between Qingliu and TN1 at 72 h of insect herbivory.

## Sheet: e. JA biosynthesis
Suppl. Table S4e: A list of differentially expressed proteins that were annotated to JA biosynthesis
No.	Accession	Q0/T0	Q6/T6	Q24/T24	Q72/T72	Description agriGO
1	Q0J4K2	0.844884	0.689741	1.16383	0.513038	Lipoxygenase; ---
2	Q6H7Q6	2.21572	2.88475	15.7414	1.12432	Lipoxygenase; ---
3	Q84QK0	0.865397	1.78303	0.888844	0.69569	12-oxophytodienoate reductase 1;OPR1;ortholog
4	Q43007	0.659147	0.985014	3.65265	0.765065	Phospholipase D alpha 1; ---
Note:
Q0/T0 denotes expression fold change between Qingliu and TN1 at 0 h of insect herbivory.
Q6/T6 denotes expression fold change between Qingliu and TN1 at 6 h of insect herbivory.
Q24/T24 denotes expression fold change between Qingliu and TN1 at 24 h of insect herbivory.
Q72/T72 denotes expression fold change between Qingliu and TN1 at 72 h of insect herbivory.
